# Supplementary material for: Gut microbiota and functional outcome after ischemic stroke: a Mendelian randomization study
Source: Front Immunol. 2024 Sep 23;15:1414653. doi: 10.3389/fimmu.2024.1414653 (PMC11456476; doi:10.3389/fimmu.2024.1414653)
Supplement: Supplementary file 1 [file DataSheet1.xlsx]

## Sheet: Supplementary Table 1
Supplementary Table 1: The instrumental variables for gut microbiota in MR analysis (P < 1e-05)
exposure	SNP	chr	SNP pos	pvalue	se	beta	effect_allele	other_allele	F
class Actinobacteria	rs182549	2	136616754	3.79e-20	0.012066	0.111489	C	T	85.3772
class Actinobacteria	rs6660520	1	207003553	1.11e-07	0.0134495	0.0711483	A	G	27.9843
class Actinobacteria	rs8047955	16	81776768	8.34e-07	0.0116762	0.0575816	A	G	24.3199
class Actinobacteria	rs7322849	13	112859829	6.21e-07	0.0192976	0.0944467	T	C	23.9534
class Actinobacteria	rs72767435	15	94852795	2.57e-06	0.0273626	-0.126352	T	C	21.3231
class Actinobacteria	rs10841473	12	20378911	2.59e-06	0.0123353	-0.0583765	G	C	22.3962
class Actinobacteria	rs134366	22	35567355	1.5e-06	0.023501	0.111877	G	A	22.6624
class Actinobacteria	rs11745923	5	475408	1.58e-06	0.0115529	0.0563759	G	T	23.8124
class Actinobacteria	rs12899991	15	49208992	4.03e-06	0.0154661	0.0719923	A	T	21.6676
class Actinobacteria	rs1515761	10	126110032	4.96e-06	0.0169884	0.0762317	T	C	20.1357
class Actinobacteria	rs12049045	1	114665485	8.63e-06	0.0114325	0.0510452	A	G	19.9356
class Actinobacteria	rs11655079	17	75348675	5.93e-06	0.0124286	-0.0560674	T	C	20.3507
class Actinobacteria	rs1376754	2	161611969	6.71e-06	0.0112503	0.0509242	G	A	20.489
class Actinobacteria	rs4945008	11	71221248	5.39e-06	0.0121393	0.0540741	A	G	19.8421
class Actinobacteria	rs7700479	5	18019549	8.62e-06	0.0173933	-0.0769653	T	A	19.5807
class Actinobacteria	rs80083040	8	65654844	8.62e-06	0.0348017	0.155784	T	G	20.0376
class Actinobacteria	rs961091	7	95654718	8.68e-06	0.011255	0.0501255	G	A	19.8348
class Actinobacteria	rs857444	6	14617591	8.92e-06	0.011539	0.0509553	C	T	19.5002
class Bacilli	rs28564647	9	101101172	7.81e-06	0.0137579	-0.0613034	T	G	19.8548
class Bacilli	rs7666190	4	151687420	8.47e-06	0.0247934	-0.104044	C	A	17.6102
class Bacilli	rs4459992	4	7431487	4.3e-06	0.0116362	0.0535854	T	C	21.2066
class Bacilli	rs57872228	1	200418805	9.22e-07	0.0146647	-0.0714773	C	T	23.7569
class Bacilli	rs2952251	8	10143164	1.08e-06	0.0123903	-0.0598868	A	G	23.3615
class Bacilli	rs77558518	5	174173171	1.34e-06	0.0222879	-0.107255	A	G	23.1577
class Bacilli	rs35344081	16	991253	1.01e-06	0.0127066	0.0619529	G	A	23.7718
class Bacilli	rs78938557	7	36349586	1.07e-06	0.0232858	0.108007	T	C	21.5142
class Bacilli	rs11730038	4	98049499	1.96e-06	0.0128717	-0.0630747	G	A	24.0124
class Bacilli	rs76717940	3	94153993	1.07e-06	0.0325945	0.156331	T	A	23.004
class Bacilli	rs1962325	3	4800550	1.38e-06	0.0114789	0.0554219	C	G	23.3109
class Bacilli	rs74352383	6	67570929	1.53e-06	0.0217083	-0.104496	T	A	23.171
class Bacilli	rs9581006	13	24973509	1.79e-06	0.0467697	0.225309	C	T	23.2075
class Bacilli	rs11110282	12	100585559	4.85e-06	0.0217379	-0.101189	A	G	21.6688
class Bacilli	rs4028634	17	40835649	2.21e-06	0.0109842	0.0520614	T	C	22.4646
class Bacilli	rs694949	15	58738075	7.6e-06	0.0180042	-0.081146	A	G	20.3135
class Bacilli	rs12797734	11	8332350	7.21e-06	0.0126793	0.0572158	T	C	20.363
class Bacilli	rs34989881	19	51959855	6.55e-06	0.0246039	0.111056	A	G	20.374
class Bacilli	rs111552159	4	184681021	9.13e-06	0.0286921	0.128032	C	G	19.9118
class Bacilli	rs13068444	3	64398863	9.53e-06	0.0136407	0.0601035	A	G	19.4144
class Bacilli	rs1595463	2	231723657	7.97e-06	0.0108547	0.0476864	C	A	19.2998
class Bacilli	rs74663707	3	184371224	8.46e-06	0.0224074	0.0979154	C	T	19.095
class Bacteroidia	rs7546249	1	176792690	1.55e-06	0.0118386	-0.0567113	T	A	22.9477
class Bacteroidia	rs929878	16	74290641	4.73e-06	0.012153	-0.0548532	C	T	20.3723
class Bacteroidia	rs17343978	22	27433885	8.36e-06	0.0120278	-0.0552057	A	C	21.0668
class Bacteroidia	rs13291169	9	116888284	3.75e-06	0.0148765	0.0689676	C	G	21.4926
class Bacteroidia	rs72706335	1	157495438	7.66e-06	0.0493458	-0.22241	T	C	20.3145
class Bacteroidia	rs11146701	10	39062269	7.08e-06	0.010541	0.0473596	A	G	20.1861
class Bacteroidia	rs62531359	8	70916181	9.09e-06	0.0149891	0.0655728	T	G	19.1381
class Bacteroidia	rs4146051	2	213189994	8.76e-06	0.0245661	-0.107377	A	G	19.1051
class Bacteroidia	rs79585701	8	13110185	9.99e-06	0.0149628	0.0646823	A	C	18.6872
class Bacteroidia	rs4916508	3	195936789	8.47e-06	0.0105312	-0.0466729	G	A	19.6413
class Bacteroidia	rs62575403	9	136493820	7.06e-06	0.0311128	0.140055	C	T	20.2636
class Bacteroidia	rs55773148	13	70523029	3.9e-07	0.0236759	-0.121514	G	A	26.3413
class Bacteroidia	rs7631304	3	89339527	8.37e-07	0.0132957	-0.0645771	G	A	23.5902
class Bacteroidia	rs73975615	17	6461200	1.22e-06	0.0442633	-0.207018	G	A	21.874
class Bacteroidia	rs111845179	14	59317502	9.24e-07	0.0213843	0.102648	T	C	23.0415
class Bacteroidia	rs2032750	2	53831026	1.92e-06	0.0106807	-0.0508393	T	C	22.6567
class Betaproteobacteria	rs6087811	20	30596130	7.44e-07	0.0198522	-0.0978177	T	G	24.2783
class Betaproteobacteria	rs4033856	4	45642485	5.17e-07	0.0167237	0.0832423	C	T	24.7756
class Betaproteobacteria	rs2367850	3	193456274	9.12e-07	0.0130374	0.064006	G	C	24.1022
class Betaproteobacteria	rs12467854	2	239888758	1.1e-06	0.0131766	0.0641363	G	C	23.6918
class Betaproteobacteria	rs62395635	5	173497796	2.94e-06	0.0236	0.109741	T	C	21.6228
class Betaproteobacteria	rs2613606	7	111285025	2.2e-06	0.0109091	-0.0513106	C	T	22.1226
class Betaproteobacteria	rs1928341	1	153240013	2.02e-06	0.0110408	0.0525581	A	G	22.661
class Betaproteobacteria	rs72747231	9	84206018	2.06e-06	0.0290338	-0.137281	C	G	22.3569
class Betaproteobacteria	rs11128180	3	70592215	3.67e-06	0.0128769	0.0592944	A	G	21.2033
class Betaproteobacteria	rs2321387	13	58689340	5.8e-06	0.0109424	-0.0494596	G	A	20.4304
class Betaproteobacteria	rs1511453	4	23588462	4.76e-06	0.0199158	0.0923492	A	G	21.5016
class Betaproteobacteria	rs9964679	18	26569901	4.85e-06	0.0114866	0.052911	A	G	21.2183
class Betaproteobacteria	rs56386628	8	112732674	5.87e-06	0.0135688	-0.0622252	C	T	21.0306
class Betaproteobacteria	rs320161	9	104899117	7.33e-06	0.01262	0.0572286	A	G	20.5641
class Betaproteobacteria	rs75242906	15	56786407	9.27e-06	0.028075	-0.121083	C	T	18.6007
class Clostridia	rs2273429	14	52494072	4.52e-06	0.0153105	-0.0724037	A	G	22.3637
class Clostridia	rs6815608	4	152131744	4.02e-07	0.0210883	0.103803	T	C	24.2292
class Clostridia	rs112334273	21	40703251	3.81e-07	0.0127404	0.0641008	G	A	25.3141
class Clostridia	rs6814436	4	161507301	9.65e-07	0.0150815	0.0739995	T	C	24.0751
class Clostridia	rs72915163	18	48792829	1.34e-06	0.0120557	-0.0581025	T	C	23.2275
class Clostridia	rs10774377	12	5942519	3.24e-06	0.0113858	0.052659	A	G	21.3902
class Clostridia	rs13179700	5	149077788	3.37e-06	0.0109569	0.0511937	T	C	21.8303
class Clostridia	rs6934062	6	163743050	6.53e-06	0.0116115	0.0524406	G	C	20.3965
class Clostridia	rs1842454	5	105060362	8.72e-06	0.0127338	-0.0547202	G	A	18.4662
class Clostridia	rs10209007	2	231676041	9.89e-06	0.0182427	0.0794173	G	C	18.9518
class Clostridia	rs76767978	3	131371980	8.4e-06	0.0156319	0.0698882	G	A	19.9888
class Clostridia	rs13105690	4	7420184	8.78e-06	0.011818	-0.0529097	T	C	20.044
class Clostridia	rs76860606	6	12397187	7.53e-06	0.0225117	0.0947036	C	G	17.6977
class Clostridia	rs72738886	5	35770550	8.24e-06	0.0190393	0.086617	T	C	20.6969
class Clostridia	rs7269302	20	50803760	9.04e-06	0.0212007	-0.0963981	A	T	20.6746
class Clostridia	rs6797343	3	89268714	9.36e-06	0.0134556	0.0592279	G	T	19.3751
class Clostridia	rs13421739	2	116724915	9.54e-06	0.0179655	0.0888472	C	G	24.4574
class Coriobacteriia	rs719099	10	65799217	5.43e-07	0.0155815	0.0778402	A	G	24.9568
class Coriobacteriia	rs240104	1	176571431	1.52e-06	0.0126849	-0.0603429	T	C	22.6296
class Coriobacteriia	rs11250875	10	1922731	4.83e-06	0.0130939	0.06075	T	C	21.5256
class Coriobacteriia	rs34739816	17	37376685	3.88e-06	0.0207666	0.0965017	G	T	21.5943
class Coriobacteriia	rs76779974	5	125460084	5.63e-06	0.0171877	0.0774888	C	G	20.3256
class Coriobacteriia	rs80046645	5	459415	4.66e-06	0.0561995	0.25584	C	G	20.7239
class Coriobacteriia	rs1816223	12	11494021	4.84e-06	0.0129006	-0.0586265	A	G	20.6523
class Coriobacteriia	rs67561917	20	62072077	5.39e-06	0.0154113	-0.0714367	A	G	21.4863
class Coriobacteriia	rs3025411	9	136512906	8.27e-06	0.0209468	0.0926543	A	G	19.5657
class Coriobacteriia	rs11656361	17	8121332	8.02e-06	0.017553	0.0773006	A	C	19.3939
class Coriobacteriia	rs1397793	5	90471451	9.77e-06	0.0112446	-0.0498855	G	A	19.6815
class Coriobacteriia	rs11073596	15	86433579	8.14e-06	0.0114339	0.0510212	T	G	19.9118
class Coriobacteriia	rs2442778	3	11654412	9.03e-06	0.0258545	-0.116408	G	A	20.2719
class Coriobacteriia	rs62448869	7	24464799	7.87e-06	0.0108982	-0.0486059	T	A	19.8914
class Coriobacteriia	rs13307134	7	105084680	7.8e-06	0.0126265	0.0565686	C	T	20.0718
class Coriobacteriia	rs12974142	19	52895166	8.51e-06	0.0177205	0.0789796	G	A	19.8646
class Coriobacteriia	rs8010111	14	39660509	6.9e-06	0.0229286	-0.103377	G	A	20.3278
class Deltaproteobacteria	rs6058181	20	33694801	3.4e-07	0.0165958	0.0825716	C	T	24.755
class Deltaproteobacteria	rs2838334	21	45064961	5.45e-06	0.0124124	0.0561722	G	A	20.4801
class Deltaproteobacteria	rs4506934	17	2856662	3.59e-06	0.02012	-0.0936514	C	T	21.6656
class Deltaproteobacteria	rs17791387	9	81834426	1.6e-06	0.0154246	-0.0735881	A	G	22.7607
class Deltaproteobacteria	rs9928243	16	71541641	5.02e-06	0.0117718	-0.0538457	C	A	20.9227
class Deltaproteobacteria	rs11599763	10	11855599	3.94e-06	0.0117397	-0.0544219	T	C	21.49
class Deltaproteobacteria	rs62020470	15	96161065	4.85e-06	0.0129358	-0.0585411	A	G	20.4801
class Deltaproteobacteria	rs112381107	9	15269705	4.63e-06	0.0456908	0.206594	C	T	20.4446
class Deltaproteobacteria	rs17084793	18	69312914	5.69e-06	0.015953	-0.0710762	G	A	19.8501
class Deltaproteobacteria	rs2692012	1	203991605	3.14e-06	0.0253336	0.110335	A	G	18.9685
class Deltaproteobacteria	rs1035691	11	10658735	9.65e-06	0.0121602	-0.055176	A	G	20.5883
class Deltaproteobacteria	rs16851319	1	203308383	5.68e-06	0.0150849	-0.0705516	G	C	21.8739
class Deltaproteobacteria	rs3935584	2	233929283	7.5e-06	0.011566	-0.0523485	C	T	20.4851
class Deltaproteobacteria	rs55744759	8	57867671	7.31e-06	0.0170738	-0.0779693	A	G	20.8538
class Gammaproteobacteria	rs6706173	2	167986992	1.99e-07	0.0146392	0.074251	A	C	25.7257
class Gammaproteobacteria	rs11181912	12	43572952	9.95e-07	0.0118796	-0.0579153	G	A	23.7673
class Gammaproteobacteria	rs79795896	18	48185248	7.92e-06	0.0351373	-0.15921	A	G	20.5307
class Gammaproteobacteria	rs2234691	10	48385682	8.39e-06	0.0171962	0.0762905	T	C	19.6823
class Gammaproteobacteria	rs6469506	8	115123937	3.29e-06	0.0116333	0.0541424	T	A	21.6605
class Gammaproteobacteria	rs12404135	1	186502694	8.89e-06	0.0172415	-0.0788843	A	G	20.9329
class Gammaproteobacteria	rs9973122	18	75633634	6.77e-06	0.0162596	0.0740614	T	A	20.7473
class Gammaproteobacteria	rs9494710	6	137612554	4.55e-06	0.0120924	-0.0549673	C	T	20.6625
class Gammaproteobacteria	rs75101789	3	18615903	8.79e-06	0.0163003	0.0729012	C	T	20.0023
class Melainabacteria	rs9864379	3	14306949	5.36e-08	0.0292553	-0.159735	T	C	29.8118
class Melainabacteria	rs11150282	16	80493705	6.03e-07	0.0196972	0.0989488	T	C	25.2356
class Melainabacteria	rs73074665	7	20010624	2.87e-06	0.0355728	0.166216	A	T	21.8328
class Melainabacteria	rs16851659	1	230523039	1.27e-06	0.0186432	-0.0896103	G	C	23.1033
class Melainabacteria	rs4129395	9	115975389	1.48e-06	0.0185106	0.0896187	G	A	23.44
class Melainabacteria	rs79790072	15	100747683	3.29e-06	0.0487841	0.226722	T	C	21.5989
class Melainabacteria	rs10738747	9	26184578	9.96e-06	0.0184409	0.0814624	G	A	19.5141
class Melainabacteria	rs1221147	9	122046549	7.11e-06	0.0278958	0.123968	T	A	19.7488
class Melainabacteria	rs789069	18	1008278	6.85e-06	0.0234287	-0.103539	A	C	19.5305
class Melainabacteria	rs113884518	9	24648997	8.06e-06	0.0454982	-0.205352	T	C	20.3708
class Melainabacteria	rs367480	11	2937631	8.2e-06	0.0185796	-0.083758	G	A	20.3226
class Melainabacteria	rs28678345	17	53906328	6.69e-06	0.0470878	0.214848	T	C	20.8184
class Melainabacteria	rs10148250	14	107061448	8.67e-06	0.0193381	0.0861928	G	A	19.8662
class Methanobacteria	rs73457410	13	41956181	1.41e-06	0.0436695	0.21534	A	G	24.316
class Methanobacteria	rs10202904	2	125440268	3.01e-07	0.0235357	-0.121754	T	G	26.7615
class Methanobacteria	rs6776814	3	15053083	1.63e-06	0.0411825	-0.199566	T	C	23.4827
class Methanobacteria	rs894996	4	104418307	1.88e-06	0.0449076	0.216999	C	A	23.3495
class Methanobacteria	rs11018665	11	89349287	6.52e-06	0.0250516	0.111465	A	T	19.7975
class Methanobacteria	rs75208022	12	21338861	5.92e-06	0.048763	-0.227245	C	T	21.7173
class Methanobacteria	rs12825290	12	43701132	6.08e-06	0.0493496	-0.216781	C	G	19.2963
class Methanobacteria	rs56131665	5	178160975	6.18e-06	0.039298	0.178661	G	A	20.669
class Methanobacteria	rs4257531	3	2086167	7.44e-06	0.0364959	0.164498	G	A	20.3158
class Methanobacteria	rs10424197	19	46439321	9.28e-06	0.0247517	-0.111274	G	A	20.2106
class Methanobacteria	rs6508769	19	28827760	8.23e-06	0.0344519	0.153519	T	C	19.8564
class Methanobacteria	rs73068003	7	10773932	8.45e-06	0.0351803	-0.15814	G	T	20.2063
class Mollicutes	rs72901605	11	47103877	3.26e-06	0.0178119	-0.0841852	T	C	22.3383
class Mollicutes	rs74603314	14	46519718	1.56e-06	0.0462918	0.221639	T	C	22.9238
class Mollicutes	rs10108398	8	59440824	1.09e-06	0.0153953	0.0769142	G	A	24.9596
class Mollicutes	rs11890098	2	157532549	9.57e-07	0.0153389	0.074438	A	G	23.5507
class Mollicutes	rs3768491	1	109965986	4.23e-06	0.0149061	-0.0681052	A	G	20.8753
class Mollicutes	rs17214486	14	97159674	6.61e-06	0.0135623	0.06099	C	A	20.2233
class Mollicutes	rs12566890	1	61850864	3.65e-06	0.0230978	-0.101147	T	G	19.1763
class Mollicutes	rs78169027	11	108439087	5.88e-06	0.0237289	-0.108283	A	G	20.824
class Mollicutes	rs4885016	13	73170489	7.27e-06	0.0181628	-0.0819606	T	C	20.3632
class Mollicutes	rs28537087	15	95309676	8.07e-06	0.0188312	0.0820873	G	A	19.0019
class Mollicutes	rs2464826	7	79490250	8.4e-06	0.0211806	0.0944239	A	C	19.8741
class Mollicutes	rs6043847	20	16259524	4.55e-06	0.0248606	-0.114937	T	C	21.3746
class Verrucomicrobiae	rs111862613	12	130309670	3.74e-06	0.0196746	0.090699	T	C	21.2517
class Verrucomicrobiae	rs11729256	4	95027272	6.73e-07	0.0150177	0.0749798	T	C	24.9277
class Verrucomicrobiae	rs74542928	4	100544188	1.63e-06	0.0236422	0.112164	T	C	22.5076
class Verrucomicrobiae	rs4936098	11	130280667	1.12e-06	0.0135928	0.0648843	A	G	22.7856
class Verrucomicrobiae	rs9349825	6	56341481	2.54e-06	0.0147128	-0.0704036	A	G	22.8981
class Verrucomicrobiae	rs2602429	16	81063149	2.58e-06	0.0156194	0.0746844	C	T	22.8628
class Verrucomicrobiae	rs4242783	10	5064327	2.64e-06	0.0147693	0.0689292	G	A	21.7815
class Verrucomicrobiae	rs11184341	1	105422565	4.13e-06	0.0142231	0.0655342	G	C	21.2299
class Verrucomicrobiae	rs61779207	1	41074472	6.72e-06	0.0167762	-0.0758309	G	A	20.4318
class Verrucomicrobiae	rs117107102	18	49473635	2.92e-06	0.0431573	0.204683	A	G	22.4934
class Verrucomicrobiae	rs12908520	15	97570657	2.17e-06	0.0130946	0.0618926	G	A	22.3404
class Verrucomicrobiae	rs941682	20	31867840	9.61e-06	0.0143767	-0.0631436	G	A	19.2902
family Actinomycetaceae	rs35011108	6	133007480	1.83e-06	0.0503796	0.241826	A	G	23.0408
family Actinomycetaceae	rs2889192	9	76394568	3.64e-06	0.0195009	0.0887537	G	T	20.7141
family Actinomycetaceae	rs34583783	6	67207371	5.48e-06	0.026427	0.123756	G	T	21.9299
family Actinomycetaceae	rs58484246	15	29850991	6.12e-06	0.0169007	0.0761407	T	C	20.2967
family Actinomycetaceae	rs4073240	6	169224781	6.05e-06	0.0164684	0.0747546	G	A	20.6051
family Alcaligenaceae	rs62191117	2	239900775	2.76e-07	0.0133636	0.0684302	A	G	26.221
family Alcaligenaceae	rs9537886	13	58545246	2.35e-07	0.0110683	-0.0570888	A	C	26.6038
family Alcaligenaceae	rs4033856	4	45642485	1.03e-06	0.0168931	0.081834	C	T	23.4665
family Alcaligenaceae	rs67737557	20	29836081	1.04e-06	0.0151678	0.0738409	C	G	23.7001
family Alcaligenaceae	rs17000015	4	75867283	1.13e-06	0.0125363	-0.0609257	A	T	23.619
family Alcaligenaceae	rs2367850	3	193456274	1.85e-06	0.0131712	0.0629104	G	C	22.8136
family Alcaligenaceae	rs7638039	3	70588939	2.7e-06	0.0127779	0.0603335	T	C	22.2946
family Alcaligenaceae	rs62395635	5	173497796	3.35e-06	0.0238514	0.110583	T	C	21.4955
family Alcaligenaceae	rs112159068	6	138305038	3.56e-06	0.0281089	0.131484	A	T	21.8806
family Alcaligenaceae	rs6969323	7	104214487	3.89e-06	0.0129137	-0.0593564	A	C	21.127
family Alcaligenaceae	rs7302582	12	1396151	3.34e-06	0.023298	-0.106817	G	C	21.0203
family Alcaligenaceae	rs1153990	5	104233461	5.97e-06	0.0128306	-0.058727	A	G	20.95
family Alcaligenaceae	rs9964679	18	26569901	4.47e-06	0.0116008	0.0537051	A	G	21.4316
family Alcaligenaceae	rs112135816	9	82485327	5.28e-06	0.0171554	-0.0775052	T	G	20.4109
family Alcaligenaceae	rs147968	16	85945839	9.13e-06	0.0110321	0.0489475	C	T	19.6855
family Alcaligenaceae	rs74776516	11	20763367	6.85e-06	0.0213287	-0.0944052	T	G	19.5914
family Alcaligenaceae	rs28480294	15	71522509	6.61e-06	0.0115503	-0.0516967	T	C	20.0326
family Bacteroidaceae	rs9507307	13	24910476	2.13e-06	0.0129128	0.0604456	C	T	21.9124
family Bacteroidaceae	rs6795673	3	10593224	3.38e-07	0.0105251	0.0538565	C	T	26.1832
family Bacteroidaceae	rs28757219	6	29143451	1.29e-06	0.0170319	0.0818398	T	A	23.089
family Bacteroidaceae	rs66474973	20	58605432	6.81e-07	0.0164479	0.0812515	G	T	24.403
family Bacteroidaceae	rs11585893	1	10644351	1.8e-06	0.0147633	-0.0740746	A	G	25.175
family Bacteroidaceae	rs495004	9	112855426	3.42e-06	0.0129865	-0.0607475	C	G	21.8811
family Bacteroidaceae	rs17619981	19	24342250	2.69e-06	0.0187002	0.0880978	T	G	22.1941
family Bacteroidaceae	rs2023437	14	22045949	5.02e-06	0.0167634	-0.0782324	T	C	21.7796
family Bacteroidaceae	rs2366421	3	62019400	7.65e-06	0.0117124	-0.0528153	T	A	20.3341
family Bacteroidaceae	rs66710942	3	77215327	5.86e-06	0.0107412	0.0488038	C	T	20.6443
family Bacteroidaceae	rs13207588	6	41519430	7.49e-06	0.0131195	-0.059205	A	G	20.365
family Bacteroidaceae	rs1340391	1	102960989	6.73e-06	0.0132244	-0.0592004	T	C	20.0399
family Bifidobacteriaceae	rs182549	2	136616754	5.94e-20	0.0126703	0.11707	C	T	85.3717
family Bifidobacteriaceae	rs10841473	12	20378911	2.28e-06	0.0128844	-0.0613031	G	C	22.6378
family Bifidobacteriaceae	rs4957061	5	521096	1.15e-06	0.0116907	0.0569873	T	C	23.7614
family Bifidobacteriaceae	rs4567981	2	49906864	8.88e-07	0.0117388	0.0577763	T	A	24.2242
family Bifidobacteriaceae	rs13020688	2	192878532	1.57e-06	0.0122081	0.0584045	G	A	22.8872
family Bifidobacteriaceae	rs677208	18	4304187	6e-06	0.0164821	0.0728589	G	C	19.5408
family Bifidobacteriaceae	rs7322849	13	112859829	1.74e-08	0.0200996	0.110676	T	C	30.3202
family Bifidobacteriaceae	rs76671854	5	169748189	1.04e-06	0.0183177	-0.0892981	C	G	23.7653
family Bifidobacteriaceae	rs12446429	16	898055	8.53e-06	0.019073	0.0810099	T	C	18.04
family Bifidobacteriaceae	rs540489	17	72897722	5.37e-06	0.013817	-0.0632518	T	G	20.9567
family Bifidobacteriaceae	rs857444	6	14617591	3.82e-06	0.0120669	0.0553965	C	T	21.0752
family Bifidobacteriaceae	rs10857328	4	161211924	7.24e-06	0.0126395	0.0562	T	A	19.7703
family Bifidobacteriaceae	rs10831953	11	13098051	9.95e-06	0.0123746	0.0537537	G	A	18.8693
family Bifidobacteriaceae	rs7174549	15	92463303	6.87e-06	0.0124655	0.0551726	C	T	19.5898
family Bifidobacteriaceae	rs73797465	5	142793467	4.85e-06	0.0208421	-0.0942612	T	G	20.4542
family Bifidobacteriaceae	rs10496759	2	137603404	8.8e-06	0.0144305	0.0637133	G	C	19.4938
family Bifidobacteriaceae	rs55888705	4	1517826	8.66e-06	0.0120586	0.053673	A	G	19.8114
family Bifidobacteriaceae	rs6899771	6	97406220	7.28e-06	0.0202604	-0.0914312	A	G	20.3655
family Christensenellaceae	rs62573205	9	137786999	1.49e-06	0.0133503	-0.0654804	G	A	24.057
family Christensenellaceae	rs870002	8	62220151	6.54e-06	0.0109817	0.0488951	C	T	19.8241
family Christensenellaceae	rs12657403	5	3174785	5.59e-06	0.0171887	0.078108	A	G	20.6493
family Christensenellaceae	rs117186816	11	123936128	6.52e-06	0.0436362	-0.206476	G	A	22.3894
family Christensenellaceae	rs9608766	22	29828040	3.33e-06	0.01496	-0.0682134	T	C	20.7911
family Christensenellaceae	rs4076564	6	169640257	8.06e-06	0.039209	-0.188623	G	A	23.1429
family Christensenellaceae	rs4805124	19	35884202	8.36e-06	0.0109067	0.0486508	C	G	19.8973
family Christensenellaceae	rs72706624	9	15518852	6.38e-06	0.0197575	0.0882626	G	T	19.9568
family Christensenellaceae	rs77867022	7	120333701	8.82e-06	0.0379589	-0.160443	G	T	17.8656
family Christensenellaceae	rs7211194	17	13541941	9.94e-06	0.0110916	0.0492094	C	T	19.6836
family Christensenellaceae	rs892686	9	83043376	4.12e-06	0.0109651	0.0506107	A	G	21.3041
family Christensenellaceae	rs12380890	9	38002256	5.78e-06	0.0111047	-0.0503972	A	G	20.5966
family Clostridiaceae1	rs550843	6	165722832	7.09e-06	0.0168383	-0.0734787	T	C	19.0425
family Clostridiaceae1	rs12186080	3	132596627	5.34e-06	0.016246	0.0748236	G	A	21.2122
family Clostridiaceae1	rs2795528	10	43270264	3.81e-06	0.0390911	-0.180969	G	A	21.4315
family Clostridiaceae1	rs2817172	1	3041519	5.27e-06	0.012392	0.0563367	C	T	20.668
family Clostridiaceae1	rs12341505	9	136710881	4.54e-06	0.0179338	0.0814503	G	A	20.6272
family Clostridiaceae1	rs4723021	7	30934659	7.42e-06	0.0241944	-0.106376	T	C	19.3313
family Clostridiaceae1	rs881532	22	47806774	7.9e-06	0.0119011	-0.0533035	A	G	20.0604
family Clostridiaceae1	rs10875374	1	101804809	8.1e-06	0.0119436	-0.0536759	C	T	20.1971
family Clostridiaceae1	rs62397761	6	48093014	9.08e-06	0.0136198	0.0615805	A	G	20.443
family Clostridiaceae1	rs12490337	3	111482845	6.91e-06	0.013693	-0.0616944	C	G	20.2999
family Clostridiaceae1	rs56188186	16	87710690	8.24e-06	0.0217471	0.0967774	A	G	19.8036
family ClostridialesvadinBB60group	rs34088226	5	4308946	7.66e-06	0.026924	-0.117807	A	G	19.1454
family ClostridialesvadinBB60group	rs13409132	2	205616346	4.37e-06	0.0352154	-0.165419	A	G	22.0649
family ClostridialesvadinBB60group	rs989682	3	15564453	6.85e-06	0.0155364	0.070194	A	G	20.4126
family ClostridialesvadinBB60group	rs6588624	1	56849539	1.79e-06	0.0138147	-0.0662317	G	A	22.9853
family ClostridialesvadinBB60group	rs55682560	15	87392290	4.97e-07	0.0261319	-0.131519	C	T	25.3302
family ClostridialesvadinBB60group	rs9979874	21	38612024	1.05e-06	0.0150911	-0.0738925	G	C	23.9749
family ClostridialesvadinBB60group	rs28691777	17	58149405	6.96e-07	0.0266996	0.137134	C	T	26.3802
family ClostridialesvadinBB60group	rs7538034	1	71391694	2.37e-06	0.0165982	-0.078598	T	G	22.4233
family ClostridialesvadinBB60group	rs66714985	8	3305122	4.85e-06	0.0252447	0.116908	A	C	21.446
family ClostridialesvadinBB60group	rs118104867	8	123977538	3.44e-06	0.0455098	0.214464	C	T	22.2075
family ClostridialesvadinBB60group	rs2191834	2	229942951	2.5e-06	0.0159136	0.0746375	G	T	21.9977
family ClostridialesvadinBB60group	rs7725895	5	142244898	3.94e-06	0.0240367	-0.116224	A	G	23.3797
family ClostridialesvadinBB60group	rs7226487	18	74373125	3.58e-06	0.0138701	-0.0643682	A	G	21.5368
family ClostridialesvadinBB60group	rs10517600	4	155632958	6.83e-06	0.0139364	0.0626993	T	G	20.2406
family ClostridialesvadinBB60group	rs17121075	14	85856796	7.91e-06	0.0172234	0.0769254	G	A	19.9482
family ClostridialesvadinBB60group	rs10904722	10	6714424	5.05e-06	0.0147123	-0.0672314	C	T	20.8825
family ClostridialesvadinBB60group	rs6755871	2	202450739	9.33e-06	0.0138976	-0.0613825	C	G	19.5079
family Coriobacteriaceae	rs719099	10	65799217	5.43e-07	0.0155815	0.0778402	A	G	24.9568
family Coriobacteriaceae	rs34739816	17	37376685	3.88e-06	0.0207666	0.0965017	G	T	21.5943
family Coriobacteriaceae	rs240104	1	176571431	1.52e-06	0.0126849	-0.0603429	T	C	22.6296
family Coriobacteriaceae	rs11250875	10	1922731	4.83e-06	0.0130939	0.06075	T	C	21.5256
family Coriobacteriaceae	rs76779974	5	125460084	5.63e-06	0.0171877	0.0774888	C	G	20.3256
family Coriobacteriaceae	rs80046645	5	459415	4.66e-06	0.0561995	0.25584	C	G	20.7239
family Coriobacteriaceae	rs1816223	12	11494021	4.84e-06	0.0129006	-0.0586265	A	G	20.6523
family Coriobacteriaceae	rs67561917	20	62072077	5.39e-06	0.0154113	-0.0714367	A	G	21.4863
family Coriobacteriaceae	rs3025411	9	136512906	8.27e-06	0.0209468	0.0926543	A	G	19.5657
family Coriobacteriaceae	rs11656361	17	8121332	8.02e-06	0.017553	0.0773006	A	C	19.3939
family Coriobacteriaceae	rs1397793	5	90471451	9.77e-06	0.0112446	-0.0498855	G	A	19.6815
family Coriobacteriaceae	rs13307134	7	105084680	7.8e-06	0.0126265	0.0565686	C	T	20.0718
family Coriobacteriaceae	rs11073596	15	86433579	8.14e-06	0.0114339	0.0510212	T	G	19.9118
family Coriobacteriaceae	rs2442778	3	11654412	9.03e-06	0.0258545	-0.116408	G	A	20.2719
family Coriobacteriaceae	rs62448869	7	24464799	7.87e-06	0.0108982	-0.0486059	T	A	19.8914
family Coriobacteriaceae	rs12974142	19	52895166	8.51e-06	0.0177205	0.0789796	G	A	19.8646
family Coriobacteriaceae	rs8010111	14	39660509	6.9e-06	0.0229286	-0.103377	G	A	20.3278
family Defluviitaleaceae	rs72731813	4	147414743	2.76e-07	0.0293415	-0.149751	C	T	26.0481
family Defluviitaleaceae	rs4677103	3	72207794	9.42e-07	0.0197033	0.0977203	A	G	24.5976
family Defluviitaleaceae	rs28696126	7	79734541	5.56e-06	0.0238173	-0.107106	A	T	20.223
family Defluviitaleaceae	rs55658617	21	41811003	1.41e-06	0.0361844	0.177314	T	C	24.0128
family Defluviitaleaceae	rs9725395	1	85205632	3.41e-06	0.0295185	-0.138357	A	G	21.9691
family Defluviitaleaceae	rs17051335	4	122202910	4.58e-06	0.0292201	-0.134314	C	T	21.1288
family Defluviitaleaceae	rs112893842	9	8786663	2.75e-06	0.0232545	0.110761	T	C	22.6862
family Defluviitaleaceae	rs1582238	1	118723685	1.69e-06	0.0167061	0.0801923	T	C	23.0417
family Defluviitaleaceae	rs1908593	18	59026148	7.86e-06	0.0156601	0.070223	T	C	20.1081
family Defluviitaleaceae	rs9608282	22	24804081	4.61e-06	0.0299429	0.139014	T	G	21.554
family Defluviitaleaceae	rs4344384	10	66407366	5.86e-06	0.0156121	0.0708803	G	T	20.6124
family Defluviitaleaceae	rs540220	9	93331308	9.48e-06	0.0289814	-0.123954	T	C	18.2928
family Desulfovibrionaceae	rs6058181	20	33694801	2.7e-07	0.0166111	0.0834742	C	T	25.2528
family Desulfovibrionaceae	rs4506934	17	2856662	3.16e-06	0.020138	-0.0943381	C	T	21.9453
family Desulfovibrionaceae	rs2692012	1	203991605	1.56e-06	0.0253568	0.114231	A	G	20.2944
family Desulfovibrionaceae	rs11599763	10	11855599	2.5e-06	0.0117493	-0.0555931	T	C	22.3879
family Desulfovibrionaceae	rs2838334	21	45064961	3.82e-06	0.012423	0.0571419	G	A	21.1572
family Desulfovibrionaceae	rs112381107	9	15269705	2.82e-06	0.0456962	0.211435	C	T	21.409
family Desulfovibrionaceae	rs16851319	1	203308383	2.4e-06	0.0150964	-0.0732697	G	C	23.5561
family Desulfovibrionaceae	rs17791387	9	81834426	2.1e-06	0.0154381	-0.0729251	A	G	22.3135
family Desulfovibrionaceae	rs9928243	16	71541641	4.48e-06	0.0117819	-0.0541732	C	A	21.1417
family Desulfovibrionaceae	rs7164160	15	96159374	7.34e-06	0.0129468	-0.0574455	A	T	19.6872
family Desulfovibrionaceae	rs3935584	2	233929283	6.78e-06	0.0115757	-0.0525838	C	T	20.6351
family Desulfovibrionaceae	rs72647048	8	57865378	9.61e-06	0.017089	-0.0770089	T	C	20.307
family Enterobacteriaceae	rs78143293	18	57672335	1.2e-06	0.0170415	-0.0848521	A	G	24.7918
family Enterobacteriaceae	rs111229068	11	2563450	3.65e-06	0.0241719	0.110561	A	T	20.921
family Enterobacteriaceae	rs62210023	20	55340092	3.13e-06	0.0130125	0.0606754	A	G	21.7422
family Enterobacteriaceae	rs504442	18	55145547	5.17e-06	0.0189479	0.084159	T	G	19.7278
family Enterobacteriaceae	rs80319214	2	4015933	6.95e-06	0.0215877	0.0990404	C	G	21.048
family Enterobacteriaceae	rs11026530	11	22379097	9.43e-06	0.0186379	0.0822408	T	C	19.4706
family Enterobacteriaceae	rs2374342	2	42133542	4.52e-06	0.0126195	0.0582927	C	A	21.3376
family Enterobacteriaceae	rs79757635	13	110840418	9.32e-06	0.0171286	0.0758597	C	A	19.6146
family Enterobacteriaceae	rs35673018	16	54327745	7.63e-06	0.0202934	0.0899642	G	A	19.653
family Enterobacteriaceae	rs61973590	14	27718039	8.54e-06	0.0133696	-0.0605392	C	G	20.5039
family Enterobacteriaceae	rs4792380	17	13521040	9.49e-06	0.0257683	0.115598	A	T	20.1246
family Erysipelotrichaceae	rs7234058	18	5830507	9.12e-07	0.0194091	-0.0945759	T	C	23.7438
family Erysipelotrichaceae	rs62504403	8	38803551	1.12e-07	0.0127883	0.0681159	C	T	28.3706
family Erysipelotrichaceae	rs17530232	13	40385457	2.79e-06	0.0224648	0.10305	A	G	21.0423
family Erysipelotrichaceae	rs2300774	3	195793712	8.95e-07	0.0106784	0.0524152	G	A	24.0937
family Erysipelotrichaceae	rs35161940	17	70327224	1.85e-06	0.0167641	-0.0806041	T	C	23.1182
family Erysipelotrichaceae	rs10781552	10	133897233	2.33e-06	0.0116074	-0.0552212	C	T	22.6329
family Erysipelotrichaceae	rs8003149	14	56156504	4.08e-06	0.0116888	0.0538798	C	T	21.2477
family Erysipelotrichaceae	rs4078432	14	48997206	4.23e-06	0.0133764	-0.0608929	C	T	20.7232
family Erysipelotrichaceae	rs1074800	5	3002546	6.15e-06	0.010887	0.0492438	A	G	20.459
family Erysipelotrichaceae	rs56970041	14	80357610	5.4e-06	0.0164471	0.0724144	T	G	19.3854
family Erysipelotrichaceae	rs7826267	8	2954952	9.28e-06	0.0199131	-0.0839071	T	G	17.755
family Erysipelotrichaceae	rs1884466	1	64139196	9.53e-06	0.0106939	-0.0475363	C	T	19.7598
family Erysipelotrichaceae	rs290833	1	97457427	8.03e-06	0.0111376	-0.0497374	T	G	19.9425
family FamilyXI	rs697771	16	54115200	3.19e-06	0.0251491	-0.117677	A	G	21.8947
family FamilyXI	rs2155352	11	95357209	6.63e-07	0.0302319	-0.150538	A	G	24.7947
family FamilyXI	rs10759623	9	115821485	5.78e-07	0.032151	-0.162115	C	T	25.4247
family FamilyXI	rs11547158	7	148921732	2.7e-06	0.0372795	-0.177599	A	G	22.6957
family FamilyXI	rs488164	1	239995451	4.8e-06	0.025516	0.117998	T	G	21.3856
family FamilyXI	rs3733511	4	119955787	3.39e-06	0.0274718	0.128253	A	G	21.7954
family FamilyXI	rs17379710	11	35334668	3.97e-06	0.0252125	-0.116383	T	C	21.3084
family FamilyXI	rs6025153	20	55348292	7.07e-06	0.0261969	0.118619	G	C	20.5024
family FamilyXI	rs78222136	16	64956642	8.41e-06	0.0511672	0.224835	G	C	19.3083
family FamilyXI	rs2156611	18	43345864	9.43e-06	0.0251099	-0.112486	T	C	20.0683
family FamilyXIII	rs6501525	17	70218627	1.24e-06	0.0115587	0.0561559	A	G	23.6032
family FamilyXIII	rs118170811	10	102366896	1.8e-06	0.0317112	0.151619	A	G	22.8603
family FamilyXIII	rs12643275	4	162211872	2.42e-06	0.0116474	-0.0550907	A	T	22.3717
family FamilyXIII	rs1999289	21	19685992	2.54e-06	0.013927	-0.0637366	A	T	20.9442
family FamilyXIII	rs482905	1	166557202	3.72e-06	0.012717	0.0596528	G	T	22.0035
family FamilyXIII	rs3098182	15	50802980	4.04e-06	0.011014	0.0508511	G	T	21.3161
family FamilyXIII	rs6797051	3	88995218	4.89e-06	0.0171364	-0.0805984	C	T	22.1214
family FamilyXIII	rs66753613	1	39212021	8.08e-06	0.0144251	0.0651136	G	A	20.3753
family FamilyXIII	rs7514702	1	186914023	3.92e-06	0.0141626	-0.0663236	T	C	21.9307
family FamilyXIII	rs7076829	10	7906746	4.76e-06	0.0112313	-0.0516394	T	A	21.1399
family FamilyXIII	rs10404377	19	16174657	6.99e-06	0.011165	-0.0503183	C	A	20.3111
family FamilyXIII	rs4293737	3	32373530	8.38e-06	0.0271305	-0.112091	A	G	17.0696
family FamilyXIII	rs1887048	1	65170838	9.65e-06	0.0129602	0.0579979	G	A	20.0263
family FamilyXIII	rs12904405	15	94105415	7.67e-06	0.0192688	-0.0851896	A	G	19.5462
family Lachnospiraceae	rs12760724	1	214031969	7.27e-06	0.0107934	-0.0484566	A	C	20.1553
family Lachnospiraceae	rs3127230	10	103392503	6.2e-06	0.0112201	-0.0503537	C	T	20.1406
family Lachnospiraceae	rs9929145	16	76559184	2.84e-07	0.0245233	-0.125721	G	A	26.282
family Lachnospiraceae	rs11755180	6	161957425	2.69e-06	0.0104894	-0.049227	C	G	22.0245
family Lachnospiraceae	rs35524804	9	100113683	2.45e-06	0.0125216	-0.0607481	T	C	23.5368
family Lachnospiraceae	rs11979110	7	130436459	1.82e-06	0.0105069	-0.0500924	T	C	22.7299
family Lachnospiraceae	rs79086868	9	133791605	3.01e-06	0.0164472	0.0776723	T	C	22.3022
family Lachnospiraceae	rs112040820	17	80469064	2.42e-06	0.0117086	0.0549584	A	G	22.0323
family Lachnospiraceae	rs2159863	4	10245354	3.7e-06	0.0128742	-0.0585831	A	G	20.7063
family Lachnospiraceae	rs11139361	9	72179847	4.26e-06	0.0110503	0.0494463	T	C	20.0224
family Lachnospiraceae	rs7359994	19	29408858	5.36e-06	0.0112482	-0.0503142	T	C	20.0086
family Lachnospiraceae	rs1205443	20	36876868	7.29e-06	0.0112157	0.0501415	A	G	19.9867
family Lachnospiraceae	rs959845	4	186906801	5.17e-06	0.0107801	-0.0493666	C	T	20.971
family Lachnospiraceae	rs146660815	6	46664437	6.53e-06	0.0476778	-0.215114	T	C	20.3566
family Lachnospiraceae	rs10402491	19	13425799	7.58e-06	0.014851	0.0661701	C	T	19.8525
family Lachnospiraceae	rs13005175	2	232469722	8.37e-06	0.0218395	0.0993483	A	G	20.6936
family Lachnospiraceae	rs2910921	5	32348593	8.42e-06	0.035832	0.160302	T	C	20.0141
family Lachnospiraceae	rs11841382	13	38004672	9.58e-06	0.017462	-0.0718128	G	T	16.9129
family Lactobacillaceae	rs16861661	1	18501459	2.7e-07	0.0379293	-0.193287	G	A	25.9691
family Lactobacillaceae	rs921925	19	6928017	5.77e-07	0.0201687	0.0999419	A	C	24.5549
family Lactobacillaceae	rs768253	8	69010103	3.61e-06	0.0170604	-0.0792344	T	G	21.5699
family Lactobacillaceae	rs6092149	20	54192992	1.38e-06	0.0170282	-0.0825646	A	T	23.5098
family Lactobacillaceae	rs328312	16	73890910	8.69e-07	0.0168225	0.082529	T	A	24.0676
family Lactobacillaceae	rs11674854	2	28903275	2.6e-06	0.0175267	-0.0830224	C	T	22.4382
family Lactobacillaceae	rs77478751	3	173151665	5.96e-06	0.0473566	-0.219178	A	G	21.4206
family Lactobacillaceae	rs74599091	1	179720669	7.7e-06	0.0425039	0.191613	A	G	20.3232
family Lactobacillaceae	rs9345899	6	67559323	9.45e-06	0.0278946	-0.124042	A	G	19.774
family Lactobacillaceae	rs1590596	13	23836941	3.9e-06	0.0220135	-0.10381	C	G	22.2383
family Lactobacillaceae	rs1530559	2	135755629	9.65e-06	0.0176921	0.0772453	G	A	19.0627
family Lactobacillaceae	rs62314653	4	109896462	6.59e-06	0.0392269	0.177082	C	A	20.3789
family Methanobacteriaceae	rs12825290	12	43701132	6.08e-06	0.0493496	-0.216781	C	G	19.2963
family Methanobacteriaceae	rs56131665	5	178160975	6.18e-06	0.039298	0.178661	G	A	20.669
family Methanobacteriaceae	rs11018665	11	89349287	6.52e-06	0.0250516	0.111465	A	T	19.7975
family Methanobacteriaceae	rs4257531	3	2086167	7.44e-06	0.0364959	0.164498	G	A	20.3158
family Methanobacteriaceae	rs10424197	19	46439321	9.28e-06	0.0247517	-0.111274	G	A	20.2106
family Methanobacteriaceae	rs6508769	19	28827760	8.23e-06	0.0344519	0.153519	T	C	19.8564
family Methanobacteriaceae	rs73068003	7	10773932	8.45e-06	0.0351803	-0.15814	G	T	20.2063
family Methanobacteriaceae	rs10202904	2	125440268	3.01e-07	0.0235357	-0.121754	T	G	26.7615
family Methanobacteriaceae	rs73457410	13	41956181	1.41e-06	0.0436695	0.21534	A	G	24.316
family Methanobacteriaceae	rs6776814	3	15053083	1.63e-06	0.0411825	-0.199566	T	C	23.4827
family Methanobacteriaceae	rs894996	4	104418307	1.88e-06	0.0449076	0.216999	C	A	23.3495
family Methanobacteriaceae	rs75208022	12	21338861	5.92e-06	0.048763	-0.227245	C	T	21.7173
family Oxalobacteraceae	rs80330081	4	67427392	6.64e-06	0.0423688	-0.18756	A	C	19.5969
family Oxalobacteraceae	rs4428215	3	171947435	4.88e-08	0.0230053	0.12561	G	A	29.8121
family Oxalobacteraceae	rs1569853	6	38550301	7.45e-07	0.0281704	-0.140043	T	C	24.7136
family Oxalobacteraceae	rs736744	9	87514407	1.49e-07	0.0200648	0.105642	C	T	27.7207
family Oxalobacteraceae	rs6000536	22	37421469	7.39e-07	0.0241355	-0.118383	C	T	24.0583
family Oxalobacteraceae	rs36057338	4	189935314	6.26e-06	0.0398742	0.181604	G	T	20.7427
family Oxalobacteraceae	rs7993559	13	23443627	5.04e-06	0.0201114	0.0921059	C	A	20.9745
family Oxalobacteraceae	rs12002250	9	19682558	5.53e-06	0.044523	0.196145	A	C	19.4083
family Oxalobacteraceae	rs111966731	15	93941937	4.56e-06	0.0445746	0.204031	T	C	20.9516
family Oxalobacteraceae	rs17138946	16	5984558	8.09e-06	0.0430248	-0.189444	G	T	19.3876
family Oxalobacteraceae	rs11246212	11	610277	4.51e-06	0.0291797	0.13607	T	C	21.7454
family Oxalobacteraceae	rs934049	2	16056779	4.21e-06	0.0238636	0.109751	G	A	21.1518
family Oxalobacteraceae	rs12509763	4	84254259	8.05e-06	0.0360823	-0.16332	C	G	20.4875
family Oxalobacteraceae	rs561239	12	18793583	7.19e-06	0.0236769	0.105525	A	G	19.8638
family Oxalobacteraceae	rs62435498	7	1794263	7.46e-06	0.0400608	0.181521	C	A	20.5312
family Pasteurellaceae	rs9382510	6	55448491	2.48e-07	0.0169965	-0.0881865	C	T	26.9207
family Pasteurellaceae	rs12191680	6	129224488	3.05e-07	0.0197189	0.102214	C	G	26.8689
family Pasteurellaceae	rs78909003	9	105650242	2.05e-06	0.0498372	-0.241159	T	C	23.4154
family Pasteurellaceae	rs10840326	11	9951672	1.44e-06	0.0149229	-0.0717634	C	G	23.1259
family Pasteurellaceae	rs76022354	10	94306385	1.83e-06	0.0500406	0.24289	C	T	23.5599
family Pasteurellaceae	rs72756943	5	26531908	3.35e-06	0.0303029	0.13988	G	A	21.308
family Pasteurellaceae	rs6092684	20	57274077	3.44e-06	0.014674	0.0684647	A	T	21.7689
family Pasteurellaceae	rs4822728	22	26891808	4.72e-06	0.0149032	0.0685479	T	C	21.1557
family Pasteurellaceae	rs35510	12	115491973	4.02e-06	0.0264958	0.122729	A	G	21.4557
family Pasteurellaceae	rs10965428	9	22718481	4.29e-06	0.0258219	-0.119902	C	A	21.5614
family Pasteurellaceae	rs16970009	17	32862601	7.32e-06	0.0429572	0.187381	A	G	19.0275
family Pasteurellaceae	rs12050685	15	73477482	9.19e-06	0.015239	-0.0670948	A	G	19.385
family Pasteurellaceae	rs73139353	3	97972214	8.71e-06	0.0484634	-0.222573	A	C	21.0919
family Pasteurellaceae	rs6972479	7	116918060	7.75e-06	0.0175366	-0.0781862	A	G	19.8779
family Pasteurellaceae	rs9895850	17	64535013	9.08e-06	0.041017	-0.176406	T	C	18.497
family Pasteurellaceae	rs111582866	16	48742489	7.07e-06	0.0256403	-0.113957	G	A	19.7532
family Pasteurellaceae	rs62568866	9	6818307	7.23e-06	0.0259206	-0.118018	T	A	20.7304
family Pasteurellaceae	rs731534	20	5412480	9.46e-06	0.0216316	-0.0986502	C	G	20.7978
family Pasteurellaceae	rs9938097	16	84977389	8.23e-06	0.0158024	-0.0710386	T	C	20.2088
family Peptococcaceae	rs35703006	8	28614217	4.95e-07	0.0164355	0.0812655	G	T	24.4481
family Peptococcaceae	rs4990837	8	3580757	1.74e-06	0.0185869	0.0910387	A	G	23.9903
family Peptococcaceae	rs150600492	10	129175962	2.31e-06	0.0289757	0.135774	A	C	21.9566
family Peptococcaceae	rs75898026	13	113561082	2.02e-06	0.0173541	-0.0821779	A	G	22.4235
family Peptococcaceae	rs12634826	3	182984048	1.01e-06	0.0150931	-0.0739885	T	G	24.0309
family Peptococcaceae	rs12992764	2	188895743	1.46e-06	0.0141137	0.0684213	T	G	23.5018
family Peptococcaceae	rs117452796	9	9423378	3.15e-06	0.0549569	-0.257982	A	G	22.0361
family Peptococcaceae	rs75430375	5	89252884	3.41e-06	0.0317498	-0.147941	C	T	21.7117
family Peptococcaceae	rs12144792	1	27418225	5.82e-06	0.0141246	0.064399	C	T	20.7878
family Peptostreptococcaceae	rs61841503	10	17019559	9.8e-09	0.0161331	0.0919658	G	A	32.4951
family Peptostreptococcaceae	rs4692811	4	171180190	4.21e-07	0.0126913	0.0642075	C	T	25.5953
family Peptostreptococcaceae	rs12377846	9	16786784	7.26e-07	0.0511627	-0.252	C	A	24.2602
family Peptostreptococcaceae	rs2644627	8	26726641	6.33e-07	0.011224	-0.0558506	C	G	24.7605
family Peptostreptococcaceae	rs9573937	13	77351196	1.71e-06	0.0142907	-0.0693637	A	G	23.5589
family Peptostreptococcaceae	rs59987323	22	37976422	2.7e-06	0.011443	-0.0537078	C	T	22.029
family Peptostreptococcaceae	rs75819860	18	65324280	2.49e-06	0.0268383	0.126264	T	A	22.1334
family Peptostreptococcaceae	rs117020988	7	46710977	1.03e-06	0.0372126	0.182411	C	T	24.0282
family Peptostreptococcaceae	rs1520207	3	151781175	3.17e-06	0.0112476	0.0525658	C	T	21.8417
family Peptostreptococcaceae	rs76982728	7	44312824	3.24e-06	0.0266923	0.124203	T	C	21.6516
family Peptostreptococcaceae	rs12986312	19	17414138	5.77e-06	0.0125947	0.0571818	T	G	20.6129
family Peptostreptococcaceae	rs10805326	4	14324623	4.03e-06	0.012276	0.0566637	G	A	21.3058
family Peptostreptococcaceae	rs59865771	16	89246670	7.69e-06	0.0127192	-0.0573764	C	T	20.3492
family Peptostreptococcaceae	rs1467258	17	38216487	7.9e-06	0.0162321	0.072584	G	A	19.9954
family Peptostreptococcaceae	rs77540684	10	14650535	8.14e-06	0.0245638	0.106725	T	G	18.8775
family Peptostreptococcaceae	rs6721459	2	67852836	5.08e-06	0.0111975	0.0509823	A	G	20.7299
family Porphyromonadaceae	rs10119172	9	2233969	1.32e-07	0.014259	-0.0737324	C	G	26.7386
family Porphyromonadaceae	rs10858364	9	138076081	4.31e-06	0.012085	0.055316	G	T	20.9512
family Porphyromonadaceae	rs17065783	3	62035586	1.79e-06	0.0122235	-0.059133	A	G	23.4028
family Porphyromonadaceae	rs6953849	7	69251692	2.44e-06	0.0150724	0.0718149	A	G	22.7019
family Porphyromonadaceae	rs3111851	3	189854046	2.19e-06	0.0121147	0.0581896	C	G	23.0709
family Porphyromonadaceae	rs7330827	13	23531802	8.05e-06	0.0237355	-0.103842	T	C	19.1403
family Porphyromonadaceae	rs35961441	1	240929774	8.37e-06	0.0207306	0.0915257	A	C	19.4923
family Porphyromonadaceae	rs10762312	10	71571863	8.7e-06	0.0118814	-0.052368	G	A	19.4265
family Porphyromonadaceae	rs35233670	17	63750903	7.91e-06	0.010602	-0.0473576	T	C	19.9529
family Porphyromonadaceae	rs864093	4	149825977	9.6e-06	0.0117499	-0.0527939	A	C	20.1882
family Porphyromonadaceae	rs1980561	14	63386516	8.95e-06	0.0109284	-0.0485289	A	G	19.7192
family Prevotellaceae	rs9958960	18	63018983	1.06e-07	0.0173611	-0.0914807	G	A	27.7653
family Prevotellaceae	rs4493272	2	118910912	3.02e-07	0.0118027	-0.0604992	T	C	26.2745
family Prevotellaceae	rs3860225	1	111161677	5.5e-07	0.0167936	0.083936	A	G	24.9809
family Prevotellaceae	rs912860	14	33706908	9.3e-07	0.0483124	-0.229046	G	A	22.4765
family Prevotellaceae	rs12118202	1	210681370	5.54e-07	0.0147265	-0.0751986	T	C	26.0747
family Prevotellaceae	rs2206482	20	9771109	1.3e-06	0.0117486	-0.0569105	T	G	23.4644
family Prevotellaceae	rs12057990	1	99470269	8.97e-06	0.0132268	0.0589878	C	T	19.889
family Prevotellaceae	rs9586501	13	105075823	2.59e-06	0.0127329	0.0592681	G	A	21.6663
family Prevotellaceae	rs7252711	19	17460999	5.57e-06	0.0161926	-0.0740876	A	G	20.9343
family Prevotellaceae	rs148376875	3	170126707	2.08e-06	0.0179163	0.084515	T	G	22.2521
family Prevotellaceae	rs4685827	3	4864877	2.77e-06	0.0145407	-0.0679529	T	C	21.8396
family Prevotellaceae	rs10131942	14	78643095	8.61e-06	0.0158326	0.0701212	C	G	19.6152
family Prevotellaceae	rs34660375	5	180283881	7.4e-06	0.0178291	-0.0805894	A	G	20.4313
family Prevotellaceae	rs3758087	8	23714609	8.61e-06	0.0124655	0.0564199	T	C	20.4854
family Prevotellaceae	rs34071565	11	119712522	5.6e-06	0.0347882	-0.1567	T	A	20.2896
family Prevotellaceae	rs13069367	3	71801830	7.39e-06	0.0119687	-0.0539768	A	C	20.3385
family Prevotellaceae	rs2278540	3	32408916	8.44e-06	0.0123265	0.0554249	G	A	20.2177
family Prevotellaceae	rs7975087	12	21404832	7.59e-06	0.0135454	-0.0601448	C	A	19.7157
family Rhodospirillaceae	rs9813022	3	13726736	2.53e-07	0.0163583	-0.0842444	A	G	26.5219
family Rhodospirillaceae	rs3754624	2	225633812	1.71e-06	0.0200064	0.0971389	C	T	23.5748
family Rhodospirillaceae	rs55876211	3	84471266	2.87e-06	0.0196395	-0.0911851	C	T	21.5569
family Rhodospirillaceae	rs76784716	2	169033340	1.49e-06	0.0285767	0.136049	A	G	22.6656
family Rhodospirillaceae	rs4278423	10	2670553	3.12e-06	0.0235725	0.107529	T	C	20.8086
family Rhodospirillaceae	rs1549633	5	27945645	4.7e-06	0.0218634	0.0999312	A	C	20.8914
family Rhodospirillaceae	rs11591293	10	113419797	2.67e-06	0.0158724	0.0743184	G	T	21.9233
family Rhodospirillaceae	rs74354280	4	134192918	6.67e-06	0.0204907	-0.0911896	C	T	19.8051
family Rhodospirillaceae	rs61933850	12	73139398	7.23e-06	0.0360647	0.164808	G	A	20.8831
family Rhodospirillaceae	rs7001029	8	131958403	5.35e-06	0.0261324	0.117366	C	T	20.1708
family Rhodospirillaceae	rs1035406	5	119372737	5.84e-06	0.0250863	-0.11354	G	A	20.4845
family Rhodospirillaceae	rs72714493	1	92206218	7.35e-06	0.0180791	0.0816858	A	G	20.4145
family Rhodospirillaceae	rs12977163	19	28641647	7.63e-06	0.0163491	0.0730951	G	C	19.989
family Rhodospirillaceae	rs13336560	16	88554243	9.17e-06	0.0158061	-0.0701719	C	T	19.7095
family Rhodospirillaceae	rs4822789	22	27173098	7.01e-06	0.0160521	0.0734321	G	C	20.927
family Rhodospirillaceae	rs6679026	1	78619512	9.95e-06	0.0251088	0.111984	T	C	19.8911
family Rhodospirillaceae	rs1923415	6	89268715	9.64e-06	0.0227326	-0.0999238	A	G	19.3215
family Rikenellaceae	rs4264350	15	71658642	1.35e-06	0.0108555	-0.0526393	T	C	23.5137
family Rikenellaceae	rs62532512	9	14158854	2.76e-06	0.0107399	-0.0504257	C	A	22.0445
family Rikenellaceae	rs67281112	7	135778919	3.63e-06	0.0137451	0.0635814	G	C	21.3975
family Rikenellaceae	rs6837275	4	187842232	1.45e-06	0.011887	0.0570355	A	G	23.0222
family Rikenellaceae	rs9603208	13	38044689	1.92e-07	0.0159596	0.0821173	G	T	26.4745
family Rikenellaceae	rs67705352	1	19790706	6.58e-07	0.0110534	-0.0549688	T	G	24.731
family Rikenellaceae	rs1939881	11	95304834	5.64e-07	0.0206213	-0.105589	G	A	26.2187
family Rikenellaceae	rs9578457	13	22867356	3.99e-06	0.0315848	-0.141478	G	A	20.0643
family Rikenellaceae	rs2833282	21	32496710	4.31e-06	0.0156966	0.0711137	G	A	20.5255
family Rikenellaceae	rs77885767	14	21548634	2.85e-06	0.0336482	-0.156209	C	T	21.5521
family Rikenellaceae	rs59663348	18	4069710	6.12e-06	0.0125048	0.0570915	G	A	20.8446
family Rikenellaceae	rs74474130	14	90270821	3.61e-06	0.0295688	0.137747	T	G	21.702
family Rikenellaceae	rs7242694	18	10338470	5.81e-06	0.0134882	-0.0618674	C	T	21.0385
family Rikenellaceae	rs36021379	21	28515912	7.2e-06	0.0144903	-0.0656005	A	G	20.4956
family Rikenellaceae	rs10217435	9	86052655	6.51e-06	0.0197506	-0.0883756	C	T	20.0218
family Rikenellaceae	rs2447496	8	99188924	6.09e-06	0.0121904	-0.0549203	G	A	20.2968
family Rikenellaceae	rs35909684	8	144441740	7.1e-06	0.0191539	-0.0850181	A	C	19.7019
family Rikenellaceae	rs4783173	16	85396629	7.06e-06	0.0110006	0.0481514	C	G	19.1596
family Rikenellaceae	rs10832801	11	17589129	7.5e-06	0.0122666	-0.0534763	A	C	19.0052
family Rikenellaceae	rs9389714	6	100244667	8.79e-06	0.0143416	-0.0636841	C	T	19.7183
family Rikenellaceae	rs6744030	2	174257127	9.32e-06	0.0157103	0.0696747	C	T	19.6689
family Ruminococcaceae	rs55793120	12	47384118	1.44e-07	0.0266152	0.13822	T	C	26.9701
family Ruminococcaceae	rs2113833	2	218216801	1.14e-06	0.0355009	0.169146	T	C	22.701
family Ruminococcaceae	rs17376049	1	61425267	7.3e-07	0.0172114	0.0848534	T	C	24.3056
family Ruminococcaceae	rs56199908	9	2801371	1.66e-06	0.0410444	-0.199327	T	C	23.5843
family Ruminococcaceae	rs76724913	1	24473669	9.6e-06	0.0203104	0.0901053	T	G	19.6817
family Ruminococcaceae	rs10093275	8	69732887	5.35e-06	0.011677	0.0534595	C	T	20.9599
family Ruminococcaceae	rs1612733	1	107661606	4.22e-06	0.0238006	0.108708	T	C	20.8617
family Ruminococcaceae	rs2426816	20	58278102	6.04e-06	0.0106011	-0.0480152	T	A	20.5142
family Ruminococcaceae	rs3009418	1	147744468	8.69e-06	0.0210123	0.0927607	C	A	19.4886
family Ruminococcaceae	rs10166469	2	29829167	8.52e-06	0.0120209	-0.053336	T	C	19.6864
family Ruminococcaceae	rs1158100	8	4555684	8.61e-06	0.0109865	-0.0490539	A	G	19.9356
family Ruminococcaceae	rs499272	11	116485496	9.29e-06	0.016046	0.0706431	G	C	19.3823
family Streptococcaceae	rs2952251	8	10143164	3.72e-07	0.0126525	-0.0639298	A	G	25.5303
family Streptococcaceae	rs4968759	17	61298020	8.92e-07	0.0111271	-0.0544035	A	G	23.9049
family Streptococcaceae	rs395407	5	169689604	1.33e-06	0.0172536	-0.0826855	G	C	22.9667
family Streptococcaceae	rs11110281	12	100584014	1.4e-08	0.0225943	-0.130554	T	C	33.3874
family Streptococcaceae	rs6563952	16	73391982	8.71e-06	0.0178576	0.0801931	G	C	20.1664
family Streptococcaceae	rs35344081	16	991253	2.64e-06	0.0129703	0.0609349	G	A	22.0714
family Streptococcaceae	rs2370083	14	97526750	4.26e-06	0.0184509	-0.0842751	G	T	20.8623
family Streptococcaceae	rs76717940	3	94153993	3.09e-06	0.0334079	0.150606	T	A	20.3228
family Streptococcaceae	rs10028567	4	53657577	3.72e-06	0.0190343	-0.0934027	C	T	24.0792
family Streptococcaceae	rs72739637	15	41663393	1.82e-06	0.0192021	0.0927983	A	G	23.3552
family Streptococcaceae	rs16950051	12	120729505	5.34e-06	0.0236973	0.107008	A	G	20.3907
family Streptococcaceae	rs77968078	1	240441766	7.93e-06	0.0224788	-0.0993013	G	A	19.5149
family Streptococcaceae	rs7916711	10	28588269	6.33e-06	0.021545	0.0959639	A	G	19.8391
family Streptococcaceae	rs957755	7	46778653	7.42e-06	0.0142702	-0.0642449	T	G	20.2682
family Streptococcaceae	rs6806351	3	132058723	6.94e-06	0.0135744	-0.0619209	T	C	20.8082
family Streptococcaceae	rs9903102	17	80576624	4.92e-06	0.0154096	-0.0693015	C	A	20.2256
family Streptococcaceae	rs57646748	4	37452858	7.88e-06	0.019876	-0.088021	G	A	19.6117
family unknownfamily	rs9864379	3	14306949	4.66e-08	0.0292752	-0.160521	T	C	30.0653
family unknownfamily	rs11150282	16	80493705	7.36e-07	0.0197127	0.098235	T	C	24.8337
family unknownfamily	rs16851659	1	230523039	1.27e-06	0.0186555	-0.0895168	G	C	23.0247
family unknownfamily	rs79790072	15	100747683	3.54e-06	0.0488017	0.226103	T	C	21.4655
family unknownfamily	rs4129395	9	115975389	1.22e-06	0.0185253	0.0904264	G	A	23.8264
family unknownfamily	rs1221147	9	122046549	4.86e-06	0.0279161	0.126305	T	A	20.4706
family unknownfamily	rs73074665	7	20010624	3.62e-06	0.0356037	0.164631	A	T	21.3813
family unknownfamily	rs113884518	9	24648997	7.74e-06	0.0455376	-0.20591	T	C	20.4463
family unknownfamily	rs789069	18	1008278	6.5e-06	0.0234459	-0.10413	A	C	19.725
family unknownfamily	rs367480	11	2937631	7.52e-06	0.0185948	-0.0841649	G	A	20.4871
family unknownfamily	rs8028558	15	62055753	9.78e-06	0.0188504	0.08346	A	G	19.6027
family unknownfamily	rs28678345	17	53906328	8.06e-06	0.0471377	0.213083	T	C	20.4344
family unknownfamily	rs7853673	9	116711241	6.73e-06	0.0139833	-0.0624389	G	A	19.9386
family unknownfamily	rs638542	1	109845252	5.17e-06	0.0157049	-0.070592	G	A	20.2041
family unknownfamily	rs74603314	14	46519718	2.28e-06	0.0489701	0.230767	T	C	22.2068
family unknownfamily	rs76373661	3	3771148	5.16e-06	0.0202986	0.0908218	G	A	20.0193
family unknownfamily	rs17235252	7	82536037	2.16e-06	0.0255463	-0.122002	T	C	22.8076
family unknownfamily	rs62188991	2	177374176	5.27e-06	0.0241355	-0.110864	G	C	21.0993
family unknownfamily	rs949341	11	112386785	7.73e-06	0.0147216	0.0656602	G	A	19.8926
family unknownfamily	rs13100746	3	165846506	7.29e-06	0.0142685	0.0638979	C	T	20.0546
family unknownfamily	rs515984	10	3521459	6.61e-06	0.0190685	-0.0875451	T	C	21.078
family unknownfamily	rs7706512	5	17443654	2.27e-06	0.0138979	0.0657351	G	A	22.3715
family unknownfamily	rs11779863	8	15406830	6.69e-06	0.0172171	-0.0772768	G	A	20.1456
family unknownfamily	rs7801843	7	4105705	9.47e-06	0.0194509	-0.0869495	A	G	19.9826
family unknownfamily	rs10071529	5	176287195	8.64e-06	0.0278674	0.125105	G	C	20.1536
family unknownfamily	rs739151	22	42741466	3.09e-06	0.0139773	0.0652659	C	G	21.8035
family unknownfamily	rs12566890	1	61850864	8.11e-06	0.0241775	-0.103134	T	G	18.1961
family unknownfamily	rs3932485	3	184193482	9.93e-06	0.0141623	0.0626209	C	T	19.551
family Veillonellaceae	rs79535861	13	38326692	1.58e-06	0.0207016	0.100666	A	C	23.6462
family Veillonellaceae	rs12741784	1	50088819	1.28e-07	0.0119266	-0.0621452	C	T	27.1507
family Veillonellaceae	rs12186441	5	132646303	4.53e-06	0.0453999	0.208096	G	A	21.0096
family Veillonellaceae	rs111810795	14	102897930	1.73e-06	0.0180573	-0.0867108	C	T	23.0589
family Veillonellaceae	rs114889439	13	61597625	6.19e-06	0.0539169	-0.253809	A	G	22.1597
family Veillonellaceae	rs4797169	18	462180	4.49e-06	0.0128297	0.0587799	T	C	20.9907
family Veillonellaceae	rs12668619	7	21637810	2.57e-06	0.0117654	0.055301	A	G	22.093
family Veillonellaceae	rs2175069	4	23317124	4.64e-06	0.0114886	-0.0526752	A	G	21.0221
family Veillonellaceae	rs1442060	4	46366067	4.51e-06	0.0112125	-0.0514024	G	A	21.0168
family Veillonellaceae	rs1447205	8	41231597	7.35e-06	0.0115656	-0.0520689	G	C	20.2685
family Veillonellaceae	rs4461038	15	78546996	3.73e-06	0.0119467	-0.0554965	A	G	21.5791
family Veillonellaceae	rs6909981	6	75534152	5.48e-06	0.0141765	-0.0638697	C	T	20.2979
family Veillonellaceae	rs9345168	6	92380922	8.49e-06	0.0113253	0.0509102	C	A	20.2074
family Veillonellaceae	rs2561116	5	38348199	7.89e-06	0.0187159	-0.083617	T	G	19.9603
family Veillonellaceae	rs61264131	6	139188534	6.75e-06	0.0464388	0.202367	A	C	18.9897
family Veillonellaceae	rs11700976	21	35576123	9.25e-06	0.0113763	0.0503337	C	A	19.5756
family Veillonellaceae	rs6692542	1	244391618	8.68e-06	0.0118254	0.0534397	A	G	20.422
family Veillonellaceae	rs2585520	13	78785141	5.27e-06	0.0200428	-0.0904972	G	T	20.387
family Veillonellaceae	rs75768969	13	101617913	7.19e-06	0.0156855	-0.0703773	C	G	20.1312
family Veillonellaceae	rs1693340	18	30208691	9.25e-06	0.018245	0.0818934	T	C	20.147
family Veillonellaceae	rs4263802	8	138319508	7.45e-06	0.0114921	0.050942	G	A	19.6495
family Verrucomicrobiaceae	rs11729256	4	95027272	6.73e-07	0.0150177	0.0749798	T	C	24.9277
family Verrucomicrobiaceae	rs4936098	11	130280667	1.13e-06	0.0135928	0.0648691	A	G	22.7749
family Verrucomicrobiaceae	rs9349825	6	56341481	2.51e-06	0.0147128	-0.0704354	A	G	22.9188
family Verrucomicrobiaceae	rs74542928	4	100544188	1.65e-06	0.0236422	0.112124	T	C	22.4917
family Verrucomicrobiaceae	rs2602429	16	81063149	2.7e-06	0.0156195	0.0745516	C	T	22.7814
family Verrucomicrobiaceae	rs4242783	10	5064327	2.75e-06	0.0147694	0.0687992	G	A	21.6992
family Verrucomicrobiaceae	rs11184341	1	105422565	4.14e-06	0.014223	0.0655301	G	C	21.2274
family Verrucomicrobiaceae	rs61779207	1	41074472	6.63e-06	0.0167762	-0.0758811	G	A	20.4588
family Verrucomicrobiaceae	rs12908520	15	97570657	2.15e-06	0.0130946	0.0619104	G	A	22.3533
family Verrucomicrobiaceae	rs117107102	18	49473635	2.92e-06	0.0431573	0.204683	A	G	22.4934
family Verrucomicrobiaceae	rs111862613	12	130309670	3.73e-06	0.0196746	0.0907065	T	C	21.2551
family Verrucomicrobiaceae	rs941682	20	31867840	9.58e-06	0.0143767	-0.0631526	G	A	19.2958
family Victivallaceae	rs67832247	2	2649472	3.24e-06	0.0266695	-0.123489	C	T	21.4401
family Victivallaceae	rs34962571	12	131103256	6.25e-06	0.0418412	-0.186945	A	C	19.9628
family Victivallaceae	rs4396289	11	9316730	1.54e-07	0.0288525	-0.152918	C	T	28.0897
family Victivallaceae	rs2944282	7	57589803	1.57e-06	0.0257026	-0.124197	T	C	23.3489
family Victivallaceae	rs11764871	7	146808977	7.49e-07	0.025656	0.127099	G	T	24.5418
family Victivallaceae	rs6545794	2	60484909	5.97e-07	0.0410495	-0.197786	A	G	23.2152
family Victivallaceae	rs2546105	5	94692439	1.03e-06	0.0257111	0.126643	A	T	24.262
family Victivallaceae	rs7077363	10	95286954	2.83e-06	0.0318366	0.148942	G	A	21.8868
family Victivallaceae	rs62570196	9	111086170	2.7e-07	0.0483077	-0.246101	C	T	25.9535
family Victivallaceae	rs7860510	9	94128796	9.6e-06	0.0375128	0.164855	G	C	19.3129
family Victivallaceae	rs7627405	3	9968555	8.19e-06	0.0301427	-0.134158	C	T	19.8092
family Victivallaceae	rs61702987	2	31211657	3.08e-06	0.0300007	0.145501	T	C	23.5218
family Victivallaceae	rs7314815	12	102525047	6.4e-06	0.0225594	0.101088	G	A	20.0791
family Victivallaceae	rs11671100	19	711637	4.08e-06	0.0349472	-0.160034	A	C	20.9701
genus Clostridiuminnocuumgroup	rs6890185	5	71186626	1.12e-06	0.0233137	0.113424	T	C	23.6692
genus Clostridiuminnocuumgroup	rs61267978	18	6348227	5.59e-06	0.0320875	0.14708	T	C	21.0103
genus Clostridiuminnocuumgroup	rs1948423	3	103025517	3.49e-06	0.023425	-0.108859	T	A	21.5959
genus Clostridiuminnocuumgroup	rs6577484	1	8419420	8.41e-06	0.0360857	0.160425	G	A	19.7639
genus Clostridiuminnocuumgroup	rs10074000	5	113126539	7e-06	0.0227508	-0.102648	T	C	20.3567
genus Clostridiuminnocuumgroup	rs1942371	18	69274308	4.06e-06	0.034187	-0.157938	G	A	21.3428
genus Clostridiuminnocuumgroup	rs40656	5	9368158	8.62e-06	0.0311021	0.142664	C	T	21.0403
genus Clostridiuminnocuumgroup	rs71564433	6	143718234	7.8e-06	0.0274657	-0.126746	T	A	21.2955
genus Clostridiuminnocuumgroup	rs77845139	15	59704208	8.41e-06	0.0257186	-0.114993	A	G	19.9916
genus Clostridiuminnocuumgroup	rs10506058	12	30268485	8.92e-06	0.0221926	0.0997048	A	G	20.1844
genus Clostridiuminnocuumgroup	rs4869133	5	95717619	7.24e-06	0.0409505	-0.180591	G	A	19.4478
genus Eubacteriumbrachygroup	rs62348779	5	17460096	3.78e-06	0.043286	-0.201481	T	C	21.6656
genus Eubacteriumbrachygroup	rs112617308	10	94185213	2.38e-06	0.0362844	-0.170873	T	C	22.1773
genus Eubacteriumbrachygroup	rs9613196	22	26922534	4.99e-06	0.0528561	-0.238718	T	A	20.3977
genus Eubacteriumbrachygroup	rs2913110	10	22892667	4.56e-06	0.022942	0.105143	C	T	21.0039
genus Eubacteriumbrachygroup	rs4862235	4	184628931	3.73e-06	0.0225751	0.104806	G	A	21.5533
genus Eubacteriumbrachygroup	rs12151423	2	218237281	9.27e-06	0.0227324	0.101329	A	G	19.8688
genus Eubacteriumbrachygroup	rs73199919	4	6856564	8.16e-06	0.0531335	-0.236717	T	C	19.8482
genus Eubacteriumbrachygroup	rs6591893	11	80236833	7.34e-06	0.0240319	0.108225	G	A	20.2807
genus Eubacteriumbrachygroup	rs720439	22	48190598	7.03e-06	0.0251252	-0.111927	A	G	19.8449
genus Eubacteriumbrachygroup	rs13139592	4	144665178	7.97e-06	0.0327192	-0.145997	T	C	19.9104
genus Eubacteriumbrachygroup	rs1384962	14	23060552	6.99e-06	0.0266264	0.120888	A	G	20.6131
genus Eubacteriumcoprostanoligenesgroup	rs17159861	7	31085162	1.04e-08	0.0168388	0.0962228	C	T	32.6537
genus Eubacteriumcoprostanoligenesgroup	rs9648214	7	16380806	2.52e-07	0.016431	-0.0828719	T	C	25.4383
genus Eubacteriumcoprostanoligenesgroup	rs115325767	1	200638489	2.62e-06	0.0174719	0.0783322	G	C	20.1002
genus Eubacteriumcoprostanoligenesgroup	rs12906958	15	36911598	4.35e-06	0.0115935	-0.0533159	C	T	21.1488
genus Eubacteriumcoprostanoligenesgroup	rs4076415	15	86440997	1.99e-06	0.0110294	0.0515152	T	G	21.8155
genus Eubacteriumcoprostanoligenesgroup	rs6762473	3	127139574	4.26e-06	0.0112353	0.0521584	C	A	21.5517
genus Eubacteriumcoprostanoligenesgroup	rs10444197	10	2215931	5.98e-06	0.0113455	-0.0505823	A	G	19.8768
genus Eubacteriumcoprostanoligenesgroup	rs62024432	15	97869293	7.5e-06	0.0172101	-0.0769698	C	T	20.0019
genus Eubacteriumcoprostanoligenesgroup	rs2644213	10	84506096	9.86e-06	0.0121245	0.0538845	G	A	19.7517
genus Eubacteriumcoprostanoligenesgroup	rs11720857	3	113794507	9.26e-06	0.0144485	0.0630776	C	T	19.0592
genus Eubacteriumcoprostanoligenesgroup	rs4717831	7	73306506	9.18e-06	0.0174038	0.0786783	A	T	20.4372
genus Eubacteriumcoprostanoligenesgroup	rs1020520	7	33603146	8.89e-06	0.0132929	-0.0590705	T	G	19.7471
genus Eubacteriumcoprostanoligenesgroup	rs76898927	3	81595477	4.79e-06	0.0266375	0.123055	G	A	21.3409
genus Eubacteriumcoprostanoligenesgroup	rs11052069	12	32713919	9.38e-06	0.0107833	0.0477832	T	C	19.6356
genus Eubacteriumcoprostanoligenesgroup	rs79895140	2	50797401	8.62e-06	0.0141153	-0.0641017	T	C	20.6233
genus Eubacteriumeligensgroup	rs4583233	16	81820486	2.84e-07	0.0128122	0.0670205	A	C	27.3633
genus Eubacteriumeligensgroup	rs265534	10	83092007	2.27e-06	0.0120127	-0.0563756	T	G	22.0242
genus Eubacteriumeligensgroup	rs72839198	2	115197171	3.14e-06	0.0375612	0.155659	C	G	17.1739
genus Eubacteriumeligensgroup	rs74606150	14	39301409	4.25e-06	0.042565	-0.196454	C	G	21.3018
genus Eubacteriumeligensgroup	rs6923695	6	70956815	4.87e-06	0.0229524	0.103268	T	G	20.2428
genus Eubacteriumeligensgroup	rs2200429	13	107563458	5.3e-06	0.0198479	-0.0888825	A	G	20.0541
genus Eubacteriumeligensgroup	rs56080211	2	110260993	9.14e-06	0.0282743	0.123093	C	T	18.9531
genus Eubacteriumeligensgroup	rs158115	14	77619186	9.74e-06	0.0190611	0.0915271	G	C	23.057
genus Eubacteriumeligensgroup	rs182318	11	31098691	8.4e-06	0.0195615	-0.0824941	G	A	17.7845
genus Eubacteriumeligensgroup	rs12719051	7	51365152	7.12e-06	0.0208183	0.0916626	A	G	19.3862
genus Eubacteriumfissicatenagroup	rs3771393	2	71145246	7.38e-07	0.0266671	0.130842	C	T	24.0738
genus Eubacteriumfissicatenagroup	rs2733072	8	5433699	1.49e-06	0.0228306	0.109644	G	A	23.0641
genus Eubacteriumfissicatenagroup	rs7104872	11	115165111	2.73e-06	0.0291906	0.138612	G	A	22.5484
genus Eubacteriumfissicatenagroup	rs151257695	7	73043561	3.1e-06	0.0454847	0.20951	A	G	21.2167
genus Eubacteriumfissicatenagroup	rs11876297	18	45753272	2.67e-06	0.0281712	0.131469	T	C	21.779
genus Eubacteriumfissicatenagroup	rs6934739	6	39940437	9.75e-06	0.0252788	0.111463	A	G	19.4425
genus Eubacteriumfissicatenagroup	rs10147907	14	89484373	8.27e-06	0.039601	0.172263	T	G	18.9222
genus Eubacteriumfissicatenagroup	rs1768152	3	39604954	8.7e-06	0.0316186	0.139489	T	C	19.4622
genus Eubacteriumfissicatenagroup	rs11818408	10	96758467	8.2e-06	0.0237114	0.10585	G	A	19.9283
genus Eubacteriumhalliigroup	rs10798999	1	34308917	2.61e-06	0.0126752	0.0601661	C	T	22.5315
genus Eubacteriumhalliigroup	rs13116360	4	111885431	2.94e-07	0.0297185	0.154124	T	C	26.896
genus Eubacteriumhalliigroup	rs949971	3	110283389	3.29e-06	0.0116101	-0.0540164	T	G	21.6462
genus Eubacteriumhalliigroup	rs60254196	7	148856720	2.7e-06	0.0111865	-0.0522832	A	G	21.8442
genus Eubacteriumhalliigroup	rs10808115	7	100635375	4.42e-06	0.0109922	-0.0504747	A	C	21.0851
genus Eubacteriumhalliigroup	rs10501370	11	58040621	5.42e-06	0.0252489	-0.115589	C	T	20.9579
genus Eubacteriumhalliigroup	rs74018587	15	62014160	3.7e-06	0.043822	0.208943	C	T	22.7337
genus Eubacteriumhalliigroup	rs6550770	3	23663416	4.82e-06	0.0443545	-0.198087	T	C	19.9452
genus Eubacteriumhalliigroup	rs138531890	3	195238086	5.43e-06	0.0349456	0.153138	A	G	19.2036
genus Eubacteriumhalliigroup	rs281379	19	49214274	9.33e-06	0.0112153	-0.0499523	A	G	19.8376
genus Eubacteriumhalliigroup	rs78056098	11	123789877	8.29e-06	0.0113758	-0.0507411	G	T	19.8955
genus Eubacteriumhalliigroup	rs28584818	3	64664456	4.43e-06	0.0268627	0.126115	A	G	22.0412
genus Eubacteriumhalliigroup	rs117748144	11	11771637	7.86e-06	0.028712	-0.126582	T	C	19.4365
genus Eubacteriumhalliigroup	rs17474256	1	104524676	9.45e-06	0.0184573	0.0810805	G	A	19.2973
genus Eubacteriumhalliigroup	rs630939	18	48384463	9.16e-06	0.0114352	-0.0508914	C	T	19.8062
genus Eubacteriumhalliigroup	rs17074066	4	183709536	9.35e-06	0.0189272	-0.0813986	T	C	18.4952
genus Eubacteriumnodatumgroup	rs34297067	14	52185888	6.6e-08	0.0341475	-0.186907	A	G	29.9593
genus Eubacteriumnodatumgroup	rs61841040	10	9659749	3.56e-06	0.0341609	0.160621	G	T	22.1078
genus Eubacteriumnodatumgroup	rs113893692	9	28245518	5.76e-06	0.0403573	-0.185107	C	T	21.0379
genus Eubacteriumnodatumgroup	rs77910827	9	96597985	9.05e-07	0.0413568	0.201788	C	T	23.8066
genus Eubacteriumnodatumgroup	rs10263623	7	64894137	8.91e-06	0.0439023	0.193496	C	T	19.4253
genus Eubacteriumnodatumgroup	rs9425984	1	34529736	7.21e-06	0.0292347	-0.130234	T	C	19.845
genus Eubacteriumnodatumgroup	rs11006576	10	61322015	7.99e-06	0.024593	-0.110167	A	G	20.067
genus Eubacteriumnodatumgroup	rs7880204	1	171060821	6.84e-06	0.0275303	-0.125454	T	C	20.7656
genus Eubacteriumnodatumgroup	rs6818880	4	94712747	7.83e-06	0.0245964	-0.110081	A	G	20.0298
genus Eubacteriumnodatumgroup	rs10458299	7	135052348	8.37e-06	0.041969	-0.187753	T	C	20.0131
genus Eubacteriumnodatumgroup	rs7827125	8	4954912	7.17e-06	0.0271331	0.1223	C	T	20.3166
genus Eubacteriumoxidoreducensgroup	rs12423772	12	94515340	2.63e-06	0.0295029	0.14098	G	T	22.8341
genus Eubacteriumoxidoreducensgroup	rs2973294	4	37526679	2.39e-06	0.0195439	0.0923559	G	T	22.331
genus Eubacteriumoxidoreducensgroup	rs34561138	16	86480355	2.51e-06	0.045992	0.216145	G	A	22.0865
genus Eubacteriumoxidoreducensgroup	rs440215	5	106882394	1.65e-06	0.0195294	0.0932766	C	T	22.8122
genus Eubacteriumoxidoreducensgroup	rs1425962	4	187905399	7.32e-06	0.0200612	0.0906104	G	C	20.4005
genus Eubacteriumoxidoreducensgroup	rs12129908	1	195064019	5.8e-06	0.0198333	0.0893272	C	A	20.2852
genus Eubacteriumrectalegroup	rs314726	2	125553155	1.38e-06	0.0109486	0.0528824	T	C	23.3293
genus Eubacteriumrectalegroup	rs35398954	15	93006765	5.4e-07	0.0174602	-0.0901402	A	G	26.6526
genus Eubacteriumrectalegroup	rs117151453	12	20066025	1.84e-06	0.0243541	-0.113141	G	C	21.582
genus Eubacteriumrectalegroup	rs16960159	18	37703874	4.1e-06	0.0336234	-0.156596	C	G	21.6909
genus Eubacteriumrectalegroup	rs10892089	11	98523638	6.22e-06	0.0140072	-0.0635522	C	G	20.5852
genus Eubacteriumrectalegroup	rs10797540	1	234530370	3.53e-06	0.0108389	0.0503179	A	G	21.5512
genus Eubacteriumrectalegroup	rs10248854	7	121281238	4.21e-06	0.0113463	-0.0527827	C	A	21.6407
genus Eubacteriumrectalegroup	rs3980709	1	170900221	6.86e-06	0.0140572	-0.0622701	A	T	19.623
genus Eubacteriumrectalegroup	rs2884897	11	8129537	6.44e-06	0.0289021	-0.129364	A	G	20.034
genus Eubacteriumrectalegroup	rs143694765	1	116082909	9.75e-06	0.019779	0.0870025	T	C	19.3489
genus Eubacteriumrectalegroup	rs59427698	9	129425745	5.37e-06	0.0130853	-0.0576035	A	G	19.3789
genus Eubacteriumrectalegroup	rs62547233	9	92013419	9.9e-06	0.0120201	0.0536319	A	G	19.9082
genus Eubacteriumruminantiumgroup	rs2116427	5	121182996	4.67e-07	0.0182353	0.0911461	A	G	24.9833
genus Eubacteriumruminantiumgroup	rs139749	22	25303055	8.59e-07	0.0171791	-0.0845439	C	T	24.2195
genus Eubacteriumruminantiumgroup	rs72836424	10	129037453	2.62e-06	0.030069	-0.139825	C	T	21.6237
genus Eubacteriumruminantiumgroup	rs2229917	9	130980937	2.16e-06	0.0323922	0.153538	A	G	22.4673
genus Eubacteriumruminantiumgroup	rs10131724	14	52219066	2.39e-06	0.0414577	-0.199832	A	C	23.2338
genus Eubacteriumruminantiumgroup	rs16891896	5	33897589	2.38e-06	0.0390573	-0.174787	G	A	20.0269
genus Eubacteriumruminantiumgroup	rs7000472	8	138626268	4.07e-06	0.016523	-0.0762282	A	G	21.284
genus Eubacteriumruminantiumgroup	rs2418654	2	71247578	6.17e-06	0.0165852	-0.0748879	C	T	20.3884
genus Eubacteriumruminantiumgroup	rs13025464	2	201610645	6.97e-06	0.0163786	-0.0737077	T	C	20.2523
genus Eubacteriumruminantiumgroup	rs6676699	1	197978281	6.38e-06	0.0196447	-0.0888124	G	T	20.4388
genus Eubacteriumruminantiumgroup	rs73139629	12	63306003	5.36e-06	0.0247909	-0.115098	A	C	21.555
genus Eubacteriumruminantiumgroup	rs112375806	22	48749548	5.82e-06	0.0293757	0.143141	T	A	23.7438
genus Eubacteriumruminantiumgroup	rs606117	9	2539358	4.82e-06	0.018056	0.0833243	A	G	21.2961
genus Eubacteriumruminantiumgroup	rs57340348	6	130030114	4.93e-06	0.0212166	-0.0979429	T	C	21.3106
genus Eubacteriumruminantiumgroup	rs2817174	1	3044181	7.87e-06	0.0163687	-0.0734306	C	T	20.1246
genus Eubacteriumruminantiumgroup	rs10923018	1	88523399	6.8e-06	0.0160924	0.0726438	G	A	20.3777
genus Eubacteriumruminantiumgroup	rs11637981	15	61289622	5.44e-06	0.0160888	-0.073258	G	T	20.733
genus Eubacteriumruminantiumgroup	rs17519472	12	30360954	4.7e-06	0.0233984	0.107804	C	T	21.2275
genus Eubacteriumruminantiumgroup	rs209813	6	11953633	9.23e-06	0.0236391	-0.103488	G	A	19.1655
genus Eubacteriumventriosumgroup	rs16884680	8	114445055	1.74e-06	0.0191909	-0.0906428	G	T	22.3088
genus Eubacteriumventriosumgroup	rs6048195	20	2308307	2.5e-07	0.011658	-0.0603594	A	T	26.8067
genus Eubacteriumventriosumgroup	rs73615400	20	50140919	9.54e-07	0.0193428	-0.0956303	T	C	24.443
genus Eubacteriumventriosumgroup	rs57199565	3	190223732	7.97e-07	0.0160257	0.0783394	T	C	23.8961
genus Eubacteriumventriosumgroup	rs11617697	13	98785900	7.22e-07	0.0286241	-0.143349	A	G	25.0798
genus Eubacteriumventriosumgroup	rs12964517	18	22460785	2.07e-06	0.0123453	0.0587198	G	A	22.6237
genus Eubacteriumventriosumgroup	rs876734	12	52423996	2.89e-06	0.0132532	-0.0618696	C	T	21.7927
genus Eubacteriumventriosumgroup	rs3809430	14	44975510	3.55e-06	0.0118426	-0.0548171	T	C	21.426
genus Eubacteriumventriosumgroup	rs72783037	16	60348381	6.55e-06	0.0143747	0.0658926	C	A	21.0124
genus Eubacteriumventriosumgroup	rs73849225	4	126371814	5.21e-06	0.0224388	0.0975711	T	C	18.9079
genus Eubacteriumventriosumgroup	rs78250280	1	147291928	3.36e-06	0.0164404	0.0749762	G	A	20.7979
genus Eubacteriumventriosumgroup	rs9316536	13	51938576	7.84e-06	0.0183121	-0.0817111	T	G	19.9107
genus Eubacteriumventriosumgroup	rs35179274	14	51960625	5.76e-06	0.013786	-0.0627263	C	T	20.7026
genus Eubacteriumventriosumgroup	rs66746423	1	109398264	6.11e-06	0.0164978	0.0751501	C	T	20.7494
genus Eubacteriumventriosumgroup	rs6704822	2	203661779	6.62e-06	0.0166705	0.0739179	A	G	19.6609
genus Eubacteriumventriosumgroup	rs13082419	3	107736434	9.56e-06	0.016137	-0.0715522	C	T	19.6608
genus Eubacteriumventriosumgroup	rs66830358	3	171895485	6.87e-06	0.0117972	0.0528752	T	A	20.0884
genus Eubacteriumxylanophilumgroup	rs17830032	20	57995506	2.39e-07	0.0310515	-0.160597	G	A	26.7494
genus Eubacteriumxylanophilumgroup	rs13239072	7	43566344	1.82e-06	0.0142728	0.0687427	G	A	23.1971
genus Eubacteriumxylanophilumgroup	rs79582700	17	66689958	2.41e-06	0.0199969	-0.0951677	C	G	22.6492
genus Eubacteriumxylanophilumgroup	rs12980122	19	8255478	5.02e-06	0.0238257	-0.108274	C	G	20.6516
genus Eubacteriumxylanophilumgroup	rs2012708	16	84790559	6.53e-06	0.0126905	0.0573202	A	G	20.4013
genus Eubacteriumxylanophilumgroup	rs2213117	11	131009660	4.21e-06	0.0189012	0.0877797	T	G	21.5679
genus Eubacteriumxylanophilumgroup	rs10140184	14	73181783	4.96e-06	0.012599	0.0576795	A	C	20.959
genus Eubacteriumxylanophilumgroup	rs10917203	1	22627266	3.15e-06	0.0130917	0.0612633	A	C	21.8983
genus Eubacteriumxylanophilumgroup	rs112176119	16	73696771	3.33e-06	0.0245762	-0.113455	C	T	21.3119
genus Eubacteriumxylanophilumgroup	rs1999224	9	130498120	3.75e-06	0.0203503	-0.0949051	G	T	21.749
genus Eubacteriumxylanophilumgroup	rs75586835	4	87891938	9.39e-06	0.0263455	-0.114498	A	G	18.8878
genus Eubacteriumxylanophilumgroup	rs4654122	1	246780557	7.2e-06	0.0123588	0.0553508	C	G	20.0584
genus Ruminococcusgauvreauiigroup	rs2047242	10	29201860	2.46e-07	0.0133738	-0.067603	A	G	25.552
genus Ruminococcusgauvreauiigroup	rs1391597	12	61119266	1.86e-06	0.0124874	0.0590284	C	T	22.345
genus Ruminococcusgauvreauiigroup	rs71386687	16	2767894	2.91e-07	0.02386	0.121037	T	G	25.7333
genus Ruminococcusgauvreauiigroup	rs9870933	3	112372317	8.49e-07	0.0126072	0.0621643	A	G	24.3135
genus Ruminococcusgauvreauiigroup	rs431418	5	166419552	5.54e-06	0.0210157	-0.094737	A	G	20.3213
genus Ruminococcusgauvreauiigroup	rs10931481	2	191954852	3.38e-06	0.0130484	0.0610096	G	A	21.8615
genus Ruminococcusgauvreauiigroup	rs289410	15	85563483	2.27e-06	0.0139101	-0.0654926	G	A	22.1678
genus Ruminococcusgauvreauiigroup	rs2105937	1	20552072	5.1e-06	0.0127806	0.0580215	A	G	20.61
genus Ruminococcusgauvreauiigroup	rs2166943	8	137090850	5.28e-06	0.0123497	0.0566974	A	C	21.0773
genus Ruminococcusgauvreauiigroup	rs12539819	7	153487396	4.49e-06	0.0240684	0.110654	C	T	21.1367
genus Ruminococcusgauvreauiigroup	rs12079579	1	161880482	5.04e-06	0.0213436	0.0955324	A	G	20.0339
genus Ruminococcusgauvreauiigroup	rs73802842	4	18824860	7.48e-06	0.0169665	0.0736808	C	A	18.8593
genus Ruminococcusgauvreauiigroup	rs13188803	5	112627773	7.28e-06	0.0156855	0.0709419	T	A	20.4554
genus Ruminococcusgnavusgroup	rs4388134	4	190110710	9.12e-06	0.0203544	-0.0904997	C	T	19.7686
genus Ruminococcusgnavusgroup	rs13163520	5	18662686	5.61e-08	0.0233883	-0.127377	G	A	29.6611
genus Ruminococcusgnavusgroup	rs934940	2	122096018	2.74e-06	0.0229588	-0.105045	A	C	20.9339
genus Ruminococcusgnavusgroup	rs9872758	3	66701616	1.66e-06	0.0176643	0.0849233	T	C	23.1132
genus Ruminococcusgnavusgroup	rs2909242	8	129224680	7.41e-07	0.018351	-0.0909965	C	A	24.5883
genus Ruminococcusgnavusgroup	rs3124783	9	135838591	2.67e-06	0.0249099	-0.11599	A	G	21.6818
genus Ruminococcusgnavusgroup	rs62167033	2	144700007	3.5e-06	0.0396295	0.185289	T	C	21.8606
genus Ruminococcusgnavusgroup	rs12989336	2	36259341	7.12e-06	0.0187936	-0.0846861	G	A	20.305
genus Ruminococcusgnavusgroup	rs12136548	1	115168097	3.1e-06	0.0196476	0.0901946	C	T	21.0738
genus Ruminococcusgnavusgroup	rs78399089	3	146290310	6.63e-06	0.0326618	0.144445	T	C	19.558
genus Ruminococcusgnavusgroup	rs11597105	10	6512581	6.95e-06	0.0250653	0.114673	A	G	20.9303
genus Ruminococcusgnavusgroup	rs11864644	16	433078	5.01e-06	0.0318253	-0.139804	T	C	19.2971
genus Ruminococcustorquesgroup	rs13154778	5	56952803	7.16e-06	0.0129526	0.0563358	T	A	18.917
genus Ruminococcustorquesgroup	rs1475330	6	67262102	8.13e-06	0.01182	0.0523492	T	C	19.6147
genus Ruminococcustorquesgroup	rs35866622	19	49218060	2.21e-08	0.0109421	-0.0612024	T	C	31.2848
genus Ruminococcustorquesgroup	rs773123	12	56494998	1.59e-06	0.0173862	0.0824005	T	A	22.4622
genus Ruminococcustorquesgroup	rs10904297	10	4639762	2.69e-06	0.0389812	-0.167804	A	G	18.5309
genus Ruminococcustorquesgroup	rs8080469	17	14532347	3.5e-06	0.0107036	0.0490727	G	A	21.0193
genus Ruminococcustorquesgroup	rs77034621	8	76769843	6.07e-06	0.0335878	-0.151553	T	G	20.3594
genus Ruminococcustorquesgroup	rs12434631	14	26130404	2.77e-06	0.0153401	0.074697	A	G	23.7111
genus Ruminococcustorquesgroup	rs73130967	7	54781314	3.71e-06	0.0168264	0.0770375	A	T	20.9614
genus Ruminococcustorquesgroup	rs1972694	15	25326425	8.93e-06	0.0137321	-0.0614094	T	A	19.9986
genus Ruminococcustorquesgroup	rs4073731	11	132663147	4.05e-06	0.0142221	0.0651948	T	C	21.0135
genus Ruminococcustorquesgroup	rs10967781	9	27225258	8.37e-06	0.0113322	0.0507994	C	A	20.0949
genus Ruminococcustorquesgroup	rs8141465	22	21358653	9.65e-06	0.0107442	0.0480778	A	G	20.0235
genus Actinomyces	rs35011108	6	133007480	6.34e-06	0.0512044	0.232634	A	G	20.641
genus Actinomyces	rs34583783	6	67207371	4.49e-06	0.0268461	0.126596	G	T	22.2371
genus Actinomyces	rs2715439	15	99492313	6.27e-06	0.0164822	0.0746684	C	T	20.5232
genus Actinomyces	rs4146653	10	4782841	4.5e-06	0.0214182	0.0985224	G	A	21.1594
genus Actinomyces	rs4073240	6	169224781	7.94e-06	0.0167368	0.0749687	G	A	20.0638
genus Actinomyces	rs7915461	10	127532121	5.92e-06	0.0401636	0.18776	T	C	21.8544
genus Actinomyces	rs71315246	3	101352439	9.83e-06	0.021925	-0.0969809	A	G	19.5655
genus Actinomyces	rs10787984	10	121356829	9.62e-06	0.0213513	0.094316	G	C	19.5129
genus Adlercreutzia	rs7680684	4	171281359	9.77e-07	0.0168901	-0.083381	C	T	24.3708
genus Adlercreutzia	rs2147798	1	201061818	1.4e-06	0.0192121	0.0922959	C	G	23.0788
genus Adlercreutzia	rs80078995	5	94059857	1.57e-06	0.0232586	-0.11324	A	T	23.7044
genus Adlercreutzia	rs2717140	18	75009770	2.05e-06	0.0251081	-0.119225	C	T	22.548
genus Adlercreutzia	rs9490822	6	123909083	2.54e-06	0.0155789	-0.0734512	C	T	22.2292
genus Adlercreutzia	rs6664405	1	69444163	5.23e-06	0.0210752	-0.0953084	T	C	20.4513
genus Adlercreutzia	rs12522517	5	31991834	4.41e-06	0.0234695	-0.104884	A	T	19.9717
genus Adlercreutzia	rs13231526	7	48844151	4.81e-06	0.0311654	0.143237	C	A	21.1234
genus Adlercreutzia	rs1046175	10	135204950	6.36e-06	0.0255994	0.112758	C	G	19.4015
genus Adlercreutzia	rs55719207	3	105355971	9.61e-06	0.0158036	-0.0699243	G	A	19.5769
genus Adlercreutzia	rs9915817	17	48864179	8.22e-06	0.016833	0.0749219	T	C	19.8104
genus Adlercreutzia	rs11604400	11	98386085	9.74e-06	0.0234834	-0.102524	C	T	19.0604
genus Akkermansia	rs11729256	4	95027272	6.58e-07	0.0150184	0.0750473	T	C	24.9702
genus Akkermansia	rs4936098	11	130280667	1.1e-06	0.0135934	0.0649225	A	G	22.8105
genus Akkermansia	rs9349825	6	56341481	2.6e-06	0.0147133	-0.0703407	A	G	22.8557
genus Akkermansia	rs74542928	4	100544188	1.48e-06	0.0236434	0.112623	T	C	22.6898
genus Akkermansia	rs2602429	16	81063149	2.72e-06	0.0156201	0.0745352	C	T	22.7695
genus Akkermansia	rs61779207	1	41074472	6.32e-06	0.0167769	-0.0760539	G	A	20.5503
genus Akkermansia	rs11184341	1	105422565	4.06e-06	0.0142236	0.0655855	G	C	21.2615
genus Akkermansia	rs4242783	10	5064327	3e-06	0.0147701	0.0685454	G	A	21.5373
genus Akkermansia	rs117107102	18	49473635	3.01e-06	0.0431629	0.204406	A	G	22.4268
genus Akkermansia	rs941682	20	31867840	9.17e-06	0.0143777	-0.0632957	G	A	19.3808
genus Akkermansia	rs12908520	15	97570657	2.26e-06	0.0130954	0.061772	G	A	22.2509
genus Akkermansia	rs111862613	12	130309670	3.39e-06	0.0196748	0.0911199	T	C	21.4489
genus Alistipes	rs67281112	7	135778919	3.92e-06	0.0137846	0.0634575	G	C	21.1923
genus Alistipes	rs67705352	1	19790706	1.65e-06	0.0110864	-0.0532404	T	G	23.0622
genus Alistipes	rs11769002	7	62443498	1.45e-06	0.0109389	-0.0528793	G	A	23.3683
genus Alistipes	rs7129639	11	17511427	1.78e-06	0.0109584	-0.0524955	C	A	22.9484
genus Alistipes	rs11958296	5	177755179	9.3e-06	0.0218272	-0.0981222	A	G	20.2087
genus Alistipes	rs1689282	9	14080129	5.28e-06	0.0113942	-0.0520061	A	C	20.8325
genus Alistipes	rs8130320	21	40580258	4.84e-06	0.010717	-0.049002	A	G	20.9064
genus Alistipes	rs2875322	11	130887552	8.78e-06	0.0131432	-0.0580945	T	C	19.5373
genus Alistipes	rs2290844	10	127787142	9.1e-06	0.0191632	0.0813969	C	T	18.0418
genus Alistipes	rs2450745	8	144428720	7.12e-06	0.0184702	-0.080524	A	C	19.0068
genus Alistipes	rs34417064	17	52776479	7.01e-06	0.0106868	-0.048202	A	G	20.3437
genus Alistipes	rs62576416	9	112120264	7.5e-06	0.0109733	0.0492647	T	C	20.1557
genus Alistipes	rs1107244	13	38057357	3.59e-06	0.0171182	0.0758558	G	A	19.6363
genus Alistipes	rs12990744	2	178000949	8.21e-06	0.0172986	-0.0776618	C	T	20.1556
genus Alistipes	rs4810359	20	41191335	7.5e-06	0.0146155	-0.0652428	A	G	19.9267
genus Allisonella	rs602075	9	79110160	3.57e-08	0.0296976	0.168974	A	G	32.3742
genus Allisonella	rs6742198	2	33607071	3.35e-06	0.0316484	0.149152	G	A	22.2102
genus Allisonella	rs35778461	9	100150556	1.21e-06	0.0297186	0.146679	C	T	24.3601
genus Allisonella	rs1901739	5	114286707	3.59e-06	0.0248626	0.115769	T	G	21.6814
genus Allisonella	rs76904847	7	137968010	6.09e-06	0.0334857	0.148523	G	A	19.6731
genus Allisonella	rs35110698	12	28018998	5.72e-06	0.0320852	-0.146322	T	C	20.7974
genus Allisonella	rs7898615	10	122413451	8.87e-06	0.0373586	0.167966	T	G	20.2145
genus Allisonella	rs594561	11	88632972	9.41e-06	0.0251681	0.112231	C	T	19.8849
genus Allisonella	rs685403	18	75370866	4.88e-06	0.0404474	-0.175203	G	C	18.763
genus Alloprevotella	rs12675596	8	69994816	9.64e-07	0.0290678	0.145669	G	T	25.1136
genus Alloprevotella	rs58212166	4	189076705	7.94e-06	0.0359102	-0.161506	A	G	20.2274
genus Alloprevotella	rs17380632	3	79794395	9.27e-06	0.0280409	0.125564	A	T	20.0515
genus Alloprevotella	rs34619204	21	40993008	8.84e-06	0.0344392	-0.156037	G	A	20.528
genus Alloprevotella	rs4680035	3	152805600	4.99e-06	0.0259446	-0.119599	A	G	21.2503
genus Alloprevotella	rs4364940	1	234126516	8.58e-06	0.0282207	0.126418	A	G	20.0669
genus Alloprevotella	rs2154444	21	36053643	8.37e-06	0.0308961	0.138234	T	G	20.0182
genus Anaerofilum	rs712981	3	129686434	6.83e-07	0.0202902	0.10076	A	C	24.6603
genus Anaerofilum	rs816292	12	117811409	2.64e-07	0.02204	-0.113003	T	C	26.2877
genus Anaerofilum	rs79598899	2	191139151	3.75e-07	0.0357284	0.182586	C	T	26.1159
genus Anaerofilum	rs4506496	1	247145690	1.49e-06	0.0212861	0.10309	G	A	23.4552
genus Anaerofilum	rs17105491	10	125294406	1.57e-06	0.0411187	-0.193107	G	C	22.0557
genus Anaerofilum	rs10794359	11	1051715	2.23e-06	0.02006	-0.0953524	T	C	22.5945
genus Anaerofilum	rs17096874	14	30991358	2.86e-06	0.0268919	-0.126337	C	T	22.0708
genus Anaerofilum	rs356049	17	6450532	6.56e-06	0.0289802	0.132603	G	A	20.9365
genus Anaerofilum	rs1563175	2	3838940	5.54e-06	0.0202157	0.0923834	A	C	20.8838
genus Anaerofilum	rs17012738	2	76698142	7.24e-06	0.0200239	0.0903417	T	G	20.3553
genus Anaerofilum	rs9299345	9	104339812	8.04e-06	0.0302372	-0.1364	T	C	20.349
genus Anaerofilum	rs4244069	12	67167461	9.81e-06	0.0326594	-0.146775	G	A	20.1969
genus Anaerostipes	rs2014785	3	171100102	4.68e-06	0.0112199	0.0515687	T	C	21.125
genus Anaerostipes	rs62157625	2	142774333	1.45e-06	0.0185548	0.088573	T	C	22.7872
genus Anaerostipes	rs6726833	2	39351569	3.32e-06	0.0189408	-0.0877497	C	A	21.4631
genus Anaerostipes	rs6474958	9	1582701	6.74e-06	0.0112001	-0.0500065	A	G	19.9347
genus Anaerostipes	rs6854026	4	169690814	3.2e-06	0.0109075	-0.0508482	T	C	21.732
genus Anaerostipes	rs78735375	19	1497547	5.33e-06	0.0305304	-0.137429	A	C	20.2623
genus Anaerostipes	rs7823228	8	128397494	5.84e-06	0.0136614	-0.0621085	G	C	20.6686
genus Anaerostipes	rs13376554	1	67595108	7.72e-06	0.0458642	0.197389	A	T	18.5224
genus Anaerostipes	rs60983350	17	2850737	4.42e-06	0.0116575	-0.0539901	G	A	21.4494
genus Anaerostipes	rs10502061	11	105615253	7.94e-06	0.0192017	0.0835752	A	G	18.9442
genus Anaerostipes	rs7193624	16	77574020	5.35e-07	0.0150723	0.0750642	C	T	24.803
genus Anaerostipes	rs2804244	10	117383184	2.04e-06	0.0110983	-0.053089	A	G	22.8822
genus Anaerostipes	rs62215703	21	25873624	1.98e-06	0.0136702	0.0644965	G	A	22.2599
genus Anaerostipes	rs2396460	2	228018671	2.91e-06	0.0109555	-0.0512653	T	C	21.8967
genus Anaerostipes	rs3900776	9	13525082	2.75e-06	0.0236302	-0.110013	G	A	21.6748
genus Anaerotruncus	rs6563550	13	38058413	2.35e-07	0.0176745	0.0877135	T	C	24.6286
genus Anaerotruncus	rs8005030	14	30607199	2.28e-06	0.0117854	0.0554447	C	T	22.1324
genus Anaerotruncus	rs4669806	2	12200752	2.42e-06	0.0122994	0.0576389	G	T	21.9616
genus Anaerotruncus	rs10150232	14	30418008	6.68e-06	0.0124877	0.0567088	A	G	20.6222
genus Anaerotruncus	rs1272208	9	78630894	4.28e-06	0.0129831	-0.0611743	G	T	22.2015
genus Anaerotruncus	rs12056802	8	74713100	6.13e-06	0.0177178	0.0774194	C	G	19.0933
genus Anaerotruncus	rs1431492	3	150855371	7.36e-06	0.0146188	-0.0654996	C	T	20.0749
genus Anaerotruncus	rs11018566	11	89040226	6.14e-06	0.0366032	-0.156465	A	G	18.2724
genus Anaerotruncus	rs7675045	4	172808992	6.92e-06	0.0110573	-0.0497815	A	T	20.2691
genus Anaerotruncus	rs2704155	11	54908652	5.42e-06	0.0234815	-0.106235	T	A	20.4683
genus Anaerotruncus	rs9347879	6	165015261	4.22e-06	0.011049	0.050618	T	C	20.9877
genus Anaerotruncus	rs6494922	15	33459867	6.62e-06	0.0202257	0.0903106	A	G	19.9376
genus Anaerotruncus	rs17734739	2	211663702	7.43e-06	0.014908	0.0660052	T	C	19.6027
genus Anaerotruncus	rs34449434	12	76523655	9.85e-06	0.0113402	-0.0497004	A	C	19.2078
genus Anaerotruncus	rs7155595	14	77502546	7.55e-06	0.0118903	0.0539336	C	A	20.5747
genus Anaerotruncus	rs115414803	4	88163243	6.83e-06	0.0317524	-0.144356	A	C	20.6688
genus Bacteroides	rs66710942	3	77215327	5.86e-06	0.0107412	0.0488038	C	T	20.6443
genus Bacteroides	rs13207588	6	41519430	7.49e-06	0.0131195	-0.059205	A	G	20.365
genus Bacteroides	rs2366421	3	62019400	7.65e-06	0.0117124	-0.0528153	T	A	20.3341
genus Bacteroides	rs1340391	1	102960989	6.73e-06	0.0132244	-0.0592004	T	C	20.0399
genus Bacteroides	rs495004	9	112855426	3.42e-06	0.0129865	-0.0607475	C	G	21.8811
genus Bacteroides	rs6795673	3	10593224	3.38e-07	0.0105251	0.0538565	C	T	26.1832
genus Bacteroides	rs28757219	6	29143451	1.29e-06	0.0170319	0.0818398	T	A	23.089
genus Bacteroides	rs9507307	13	24910476	2.13e-06	0.0129128	0.0604456	C	T	21.9124
genus Bacteroides	rs66474973	20	58605432	6.81e-07	0.0164479	0.0812515	G	T	24.403
genus Bacteroides	rs11585893	1	10644351	1.8e-06	0.0147633	-0.0740746	A	G	25.175
genus Bacteroides	rs17619981	19	24342250	2.69e-06	0.0187002	0.0880978	T	G	22.1941
genus Bacteroides	rs2023437	14	22045949	5.02e-06	0.0167634	-0.0782324	T	C	21.7796
genus Barnesiella	rs2276875	4	5730954	4.65e-07	0.0139537	-0.0697176	A	G	24.9635
genus Barnesiella	rs2428166	6	110831148	8.51e-07	0.0337309	-0.165859	G	A	24.178
genus Barnesiella	rs79795328	4	114546595	4.23e-06	0.0176441	-0.0818645	A	G	21.5275
genus Barnesiella	rs60316894	12	54872438	1.19e-06	0.025184	-0.121478	C	T	23.2674
genus Barnesiella	rs35177866	3	181589155	2.95e-06	0.0190133	0.0917125	A	G	23.267
genus Barnesiella	rs13242616	7	122021518	2.29e-06	0.0123176	-0.0583747	T	C	22.4594
genus Barnesiella	rs113258194	2	180020849	7.31e-06	0.0214121	0.098992	A	G	21.3738
genus Barnesiella	rs2057922	7	10076378	3.83e-06	0.0194623	0.0915241	G	C	22.1148
genus Barnesiella	rs199035	6	23435415	3e-06	0.0119716	0.0559495	G	A	21.8419
genus Barnesiella	rs62251337	3	44327429	4.24e-06	0.0149374	-0.0690763	A	G	21.3849
genus Barnesiella	rs77455852	5	54107036	3.16e-06	0.0195601	-0.0891491	T	G	20.7727
genus Barnesiella	rs11155559	6	148601905	8.92e-06	0.0212961	0.0956023	T	C	20.1529
genus Barnesiella	rs12909713	15	87145913	4.95e-06	0.0120039	-0.0550716	C	T	21.048
genus Barnesiella	rs28479800	1	206216607	7.93e-06	0.0210002	-0.09152	A	T	18.9926
genus Barnesiella	rs76181748	8	105458416	6.78e-06	0.017164	-0.0778559	C	T	20.5753
genus Barnesiella	rs72684847	4	102616869	6.76e-06	0.0253873	-0.114369	T	C	20.2948
genus Barnesiella	rs28418786	8	25834694	6.48e-06	0.0174957	-0.0791324	C	G	20.4572
genus Bifidobacterium	rs182549	2	136616754	1.28e-20	0.0127294	0.119703	C	T	88.43
genus Bifidobacterium	rs56108664	5	537890	2.44e-06	0.0157926	0.0729971	T	C	21.3651
genus Bifidobacterium	rs2686790	7	48090746	7.5e-06	0.0157926	0.070741	T	C	20.0648
genus Bifidobacterium	rs4567981	2	49906864	1.93e-06	0.0117923	0.0562084	T	A	22.7198
genus Bifidobacterium	rs2491158	10	126089703	8.05e-06	0.015983	0.0712624	G	A	19.8794
genus Bifidobacterium	rs76671854	5	169748189	3.96e-06	0.0184003	-0.0846055	C	G	21.142
genus Bifidobacterium	rs75344046	21	31861790	4.86e-06	0.0505979	0.232354	C	T	21.088
genus Bifidobacterium	rs540489	17	72897722	5.19e-06	0.0138746	-0.0637641	T	G	21.1209
genus Bifidobacterium	rs857444	6	14617591	3.57e-06	0.0121219	0.0558234	C	T	21.2075
genus Bifidobacterium	rs7322849	13	112859829	1.08e-08	0.0201813	0.112428	T	C	31.0353
genus Bifidobacterium	rs10841473	12	20378911	1.65e-06	0.0129438	-0.0624207	G	C	23.2557
genus Bifidobacterium	rs12022129	1	207003374	8e-06	0.0138937	0.0619356	G	A	19.872
genus Bifidobacterium	rs55888705	4	1517826	6.67e-06	0.0121139	0.0546319	A	G	20.3389
genus Bifidobacterium	rs62181700	2	189805784	2.17e-06	0.0131205	-0.0624643	G	A	22.6653
genus Bifidobacterium	rs5746486	22	18354272	9e-06	0.0120801	-0.0536216	T	C	19.7034
genus Bifidobacterium	rs73797465	5	142793467	4.38e-06	0.0209236	-0.0953566	T	G	20.7695
genus Bilophila	rs116261629	6	20505628	8.62e-07	0.0261358	0.128112	G	C	24.0275
genus Bilophila	rs6793291	3	194419531	3.11e-06	0.0241633	0.112729	C	A	21.765
genus Bilophila	rs1571225	9	4940871	1.12e-06	0.0170621	0.0826826	C	T	23.4834
genus Bilophila	rs3827020	20	61980991	1.79e-06	0.0160642	0.0766479	C	T	22.7657
genus Bilophila	rs1241171	1	103299921	4.24e-06	0.0150148	-0.0692654	G	A	21.281
genus Bilophila	rs7802841	7	138583840	1.77e-06	0.0137701	0.0670097	C	A	23.6812
genus Bilophila	rs8013541	14	67640571	5.48e-06	0.0125673	-0.0571991	A	T	20.7155
genus Bilophila	rs72676854	8	109990939	5.62e-06	0.026882	0.123209	T	C	21.0067
genus Bilophila	rs1917709	7	123174986	7.37e-06	0.026742	0.118509	A	T	19.639
genus Bilophila	rs542415	15	50011554	4.71e-06	0.0133436	-0.0613623	T	C	21.1474
genus Bilophila	rs4798126	18	3765773	7.15e-06	0.016799	0.073288	G	A	19.0327
genus Bilophila	rs1969927	12	100786847	9.07e-06	0.0126935	0.0564589	G	A	19.7835
genus Bilophila	rs60178956	8	90878338	8.06e-06	0.0141485	-0.0624818	G	A	19.5023
genus Bilophila	rs2728491	7	47211732	6.33e-06	0.0139456	-0.0627416	G	T	20.2411
genus Bilophila	rs2713349	7	9510367	8.63e-06	0.0140174	0.0617228	A	T	19.389
genus Bilophila	rs9899990	17	9121579	9.07e-06	0.0233878	-0.102702	A	G	19.2833
genus Bilophila	rs11069458	13	102402685	7.72e-06	0.015503	-0.0680947	T	C	19.2928
genus Blautia	rs11149971	16	77238810	1.04e-06	0.02339	0.117605	C	T	25.2808
genus Blautia	rs12453000	17	16895873	1.26e-06	0.0129987	0.0625335	C	T	23.1432
genus Blautia	rs115043014	1	175757311	5.19e-06	0.043992	-0.206605	G	A	22.0565
genus Blautia	rs67794373	7	124210039	1e-06	0.0123443	0.0601709	C	T	23.7597
genus Blautia	rs117001700	7	68396262	8.84e-06	0.0441122	0.196414	T	C	19.8257
genus Blautia	rs72973581	19	1043103	1.74e-06	0.0265408	0.125169	A	G	22.2416
genus Blautia	rs4926264	19	13420917	5.1e-06	0.0178239	0.0826207	T	C	21.4868
genus Blautia	rs7860714	9	1866537	4.09e-06	0.0109853	-0.0502178	A	G	20.8975
genus Blautia	rs682885	11	87805911	4.49e-06	0.0107359	-0.0493376	A	G	21.1194
genus Blautia	rs2788271	1	219117743	7.16e-06	0.0133492	-0.0575596	T	G	18.5921
genus Blautia	rs113271346	14	78062644	6.85e-06	0.0172116	0.0782682	C	T	20.6788
genus Blautia	rs3005511	6	74605806	6.19e-06	0.0110768	0.0501085	A	G	20.4643
genus Blautia	rs16892041	6	9298640	8.82e-06	0.0141804	-0.0622605	T	C	19.2774
genus Butyricicoccus	rs7322368	13	100213990	5.52e-06	0.0183167	0.0815733	T	C	19.8337
genus Butyricicoccus	rs56221232	2	153453410	7.62e-07	0.0167401	0.0828027	T	C	24.4667
genus Butyricicoccus	rs2017189	4	7460153	3.87e-06	0.011024	-0.0506956	G	T	21.1476
genus Butyricicoccus	rs10084203	2	191304149	8.59e-06	0.0123563	0.0549699	A	G	19.7913
genus Butyricicoccus	rs75238760	18	22899113	6.8e-06	0.0139942	0.0619423	T	A	19.592
genus Butyricicoccus	rs12585793	13	27018240	5.79e-06	0.0564729	-0.262206	T	C	21.5579
genus Butyricicoccus	rs62478070	7	157688150	5.94e-06	0.0494959	0.224039	T	G	20.4885
genus Butyricicoccus	rs4962426	10	126908208	7.38e-06	0.0135979	0.0614216	G	T	20.4032
genus Butyricicoccus	rs12034718	1	67379595	9.58e-06	0.0158214	0.0701199	A	G	19.6424
genus Butyricimonas	rs113054641	21	16550389	1.74e-07	0.0274574	-0.144881	G	A	27.8423
genus Butyricimonas	rs62390301	5	159867647	7.42e-07	0.0174893	-0.0872983	T	C	24.9154
genus Butyricimonas	rs7083431	10	72711156	8.85e-07	0.0144439	0.0703539	A	C	23.7252
genus Butyricimonas	rs2642760	5	62119947	8.58e-07	0.0145396	0.0713357	G	C	24.0719
genus Butyricimonas	rs782080	3	127468661	2.23e-06	0.0137973	0.0653488	T	A	22.4328
genus Butyricimonas	rs1862649	16	22172866	4.76e-06	0.0248176	0.113124	G	A	20.7773
genus Butyricimonas	rs12304031	12	129438771	6.7e-06	0.0196846	-0.086278	G	A	19.2108
genus Butyricimonas	rs326049	5	997217	8.19e-06	0.0167617	0.0759694	C	G	20.5418
genus Butyricimonas	rs71428626	2	83093264	4.8e-06	0.0289905	-0.133188	G	T	21.1067
genus Butyricimonas	rs78453362	3	78740009	4.06e-06	0.0327073	-0.14948	A	G	20.8871
genus Butyricimonas	rs62130338	19	49162501	3.9e-06	0.0158324	-0.0732608	G	A	21.4117
genus Butyricimonas	rs9657374	8	4834406	4.5e-06	0.0148172	0.0680719	C	T	21.1058
genus Butyricimonas	rs12458763	18	34091618	6.37e-06	0.0269587	0.122037	A	C	20.492
genus Butyricimonas	rs2114713	15	80528373	6.88e-06	0.0138998	0.062721	G	T	20.3615
genus Butyricimonas	rs270727	1	45082825	5.38e-06	0.0150795	-0.0694173	G	C	21.1913
genus Butyricimonas	rs72814525	10	72443070	8.25e-06	0.0149766	0.0664154	A	G	19.6657
genus Butyricimonas	rs11228830	11	56664962	6.55e-06	0.0298411	0.135265	A	G	20.5466
genus Butyrivibrio	rs16934069	9	119693164	8.86e-06	0.0299444	-0.133784	T	C	19.9609
genus Butyrivibrio	rs72723662	14	76065563	7.86e-07	0.0449336	0.224078	C	T	24.8689
genus Butyrivibrio	rs7412979	1	235580646	1.71e-06	0.0389112	0.186779	C	G	23.0412
genus Butyrivibrio	rs7752361	6	111780705	7.69e-07	0.0239975	-0.11923	A	G	24.6855
genus Butyrivibrio	rs4537857	13	27292666	1.8e-06	0.0260992	-0.12459	T	C	22.7882
genus Butyrivibrio	rs11761679	7	150596929	2.2e-06	0.0321539	0.154775	T	C	23.1705
genus Butyrivibrio	rs16941336	17	20575697	1.53e-06	0.0267936	0.127488	C	T	22.6398
genus Butyrivibrio	rs77356209	18	10267733	6.66e-06	0.0483299	0.216874	T	C	20.1365
genus Butyrivibrio	rs74622183	14	34150977	2.46e-06	0.0428204	-0.201027	A	G	22.0398
genus Butyrivibrio	rs7763512	6	21960091	3.11e-06	0.0253367	0.119846	G	A	22.374
genus Butyrivibrio	rs142855850	10	22587900	6.86e-06	0.0457138	0.205013	A	G	20.1127
genus Butyrivibrio	rs9349693	6	53939724	5.55e-06	0.0259861	0.117973	A	G	20.6102
genus Butyrivibrio	rs486484	20	811507	6.61e-06	0.0240008	-0.108349	A	G	20.3796
genus Butyrivibrio	rs17163238	5	128976021	5.51e-06	0.0309117	0.140987	G	A	20.8023
genus Butyrivibrio	rs4928024	3	54288503	8.19e-06	0.0389333	-0.17471	A	G	20.137
genus Butyrivibrio	rs1007475	6	148403405	7.92e-06	0.0261271	0.118065	G	T	20.4204
genus CandidatusSoleaferrea	rs4294381	1	224688107	1.37e-06	0.023186	0.112197	T	C	23.4157
genus CandidatusSoleaferrea	rs10090365	8	138638199	4.17e-06	0.0180989	-0.0834413	A	G	21.2549
genus CandidatusSoleaferrea	rs4678258	3	137945192	5.53e-06	0.0215646	0.0986136	T	C	20.9117
genus CandidatusSoleaferrea	rs10108780	8	123882833	3.64e-06	0.0199807	-0.092834	A	G	21.5871
genus CandidatusSoleaferrea	rs386526	10	82879688	8.33e-06	0.0180086	0.0818459	C	G	20.6554
genus CandidatusSoleaferrea	rs36155147	7	352368	5.41e-06	0.0240995	0.104966	C	T	18.9706
genus CandidatusSoleaferrea	rs9973954	2	19885907	5.95e-06	0.0195401	0.0892075	A	G	20.8424
genus CandidatusSoleaferrea	rs6881988	5	172758774	9.23e-06	0.018185	-0.0819131	G	C	20.2898
genus CandidatusSoleaferrea	rs11153159	6	109376647	4.42e-06	0.0285446	-0.12805	G	C	20.1238
genus CandidatusSoleaferrea	rs10809135	9	10611282	5.47e-06	0.0182426	0.0834858	T	C	20.9435
genus CandidatusSoleaferrea	rs7400877	14	76403542	9.29e-06	0.0212799	-0.0951085	T	C	19.9756
genus CandidatusSoleaferrea	rs6489992	12	115352769	7.89e-06	0.0187031	-0.0840437	A	G	20.1923
genus CandidatusSoleaferrea	rs6494306	15	62394540	5.8e-06	0.0214221	-0.0969304	A	G	20.4737
genus CandidatusSoleaferrea	rs12500231	4	52935445	7.68e-06	0.0182696	0.0813853	A	T	19.8443
genus CandidatusSoleaferrea	rs2193878	3	190349049	9.46e-06	0.0509241	0.228255	T	A	20.0906
genus CandidatusSoleaferrea	rs830149	19	47991441	9.58e-06	0.0397237	0.184647	C	G	21.6064
genus Catenibacterium	rs12404911	1	240118443	2.8e-06	0.0304142	0.140717	C	T	21.4063
genus Catenibacterium	rs77285108	4	122282768	3.63e-06	0.0353447	-0.161826	G	A	20.9628
genus Catenibacterium	rs73128290	7	57364320	4.29e-06	0.0284563	0.129726	A	G	20.7826
genus Catenibacterium	rs212393	6	159485742	3.62e-06	0.0286209	-0.135254	G	A	22.3323
genus Catenibacterium	rs7742829	6	105089665	5.61e-06	0.0251099	0.11411	C	T	20.6518
genus ChristensenellaceaeR 7group	rs78521377	10	126448374	5.61e-06	0.0274797	0.124992	C	T	20.689
genus ChristensenellaceaeR 7group	rs62467127	7	118096925	3.25e-06	0.0251983	0.114108	C	T	20.5066
genus ChristensenellaceaeR 7group	rs17081797	18	67555560	3.34e-06	0.0204253	-0.0904325	A	G	19.6025
genus ChristensenellaceaeR 7group	rs62132810	19	49279227	5.67e-06	0.0179623	-0.0828853	A	G	21.2928
genus ChristensenellaceaeR 7group	rs60954665	19	35883736	7.13e-06	0.0110787	0.049815	T	G	20.2181
genus ChristensenellaceaeR 7group	rs10461257	4	156131004	6.51e-06	0.0122069	-0.0551969	A	G	20.4464
genus ChristensenellaceaeR 7group	rs79150079	5	29352420	9.42e-06	0.0270977	0.121547	C	A	20.1196
genus ChristensenellaceaeR 7group	rs62190261	2	230943099	8.74e-06	0.0214723	0.0958394	A	C	19.922
genus ChristensenellaceaeR 7group	rs892686	9	83043376	3.97e-06	0.011136	0.0514099	A	G	21.3126
genus ChristensenellaceaeR 7group	rs999354	19	34076956	7.01e-07	0.0117185	0.0580248	T	A	24.5178
genus ChristensenellaceaeR 7group	rs73952017	18	1779609	8.46e-06	0.0194354	-0.0862164	C	T	19.6786
genus Clostridiumsensustricto1	rs550843	6	165722832	2.05e-06	0.0169209	-0.0783246	T	C	21.4263
genus Clostridiumsensustricto1	rs2795528	10	43270264	2.72e-06	0.0392204	-0.184315	G	A	22.0849
genus Clostridiumsensustricto1	rs2817172	1	3041519	2.77e-06	0.0124492	0.058139	C	T	21.8097
genus Clostridiumsensustricto1	rs115807074	5	84997131	4.32e-06	0.0492575	-0.22736	A	G	21.305
genus Clostridiumsensustricto1	rs116847295	12	43485015	4.58e-06	0.0246032	0.110021	C	T	19.9974
genus Clostridiumsensustricto1	rs12341505	9	136710881	4.82e-06	0.0180121	0.0810718	G	A	20.2586
genus Clostridiumsensustricto1	rs11586026	1	83252771	8.85e-06	0.0250498	0.110967	A	T	19.6236
genus Clostridiumsensustricto1	rs11264403	1	155676492	7.76e-06	0.0334454	-0.139062	G	A	17.2878
genus Clostridiumsensustricto1	rs12490337	3	111482845	7.49e-06	0.0137581	-0.0616879	C	G	20.104
genus Coprobacter	rs305411	1	88233128	1.01e-06	0.0264518	0.129218	A	G	23.8638
genus Coprobacter	rs12684609	9	137784868	6.1e-06	0.0220366	0.100827	T	C	20.9345
genus Coprobacter	rs3828477	3	46483717	2.89e-06	0.019569	-0.091218	G	T	21.7281
genus Coprobacter	rs55672356	4	34852443	2.74e-06	0.0413815	-0.193354	T	A	21.8321
genus Coprobacter	rs143662916	11	103549974	3.07e-06	0.0540141	0.253264	C	T	21.9853
genus Coprobacter	rs213863	6	97234939	2.35e-06	0.0188377	-0.0887412	C	T	22.1918
genus Coprobacter	rs72821405	6	4714797	4.76e-06	0.0319978	-0.147365	T	C	21.2105
genus Coprobacter	rs11532348	12	98289796	5.71e-06	0.0226826	-0.103931	C	T	20.9942
genus Coprobacter	rs12996055	2	137223458	8.08e-06	0.0209405	0.0921817	A	C	19.3783
genus Coprobacter	rs5011652	15	91166608	5.51e-06	0.020001	0.0899597	G	C	20.2299
genus Coprobacter	rs74919520	2	32242452	5.76e-06	0.0276296	0.125703	G	A	20.6987
genus Coprobacter	rs28402691	4	96389240	9.56e-06	0.0251199	0.110695	T	C	19.4188
genus Coprobacter	rs189356	20	57574851	6.26e-06	0.0171916	0.0781125	G	A	20.6446
genus Coprobacter	rs76001613	4	3852385	9.13e-06	0.0493019	0.21591	C	G	19.1788
genus Coprococcus2	rs12634070	3	180544880	9.95e-06	0.0164921	0.0736486	T	C	19.9423
genus Coprococcus2	rs61823518	1	223688236	6.68e-06	0.0215724	-0.0955381	A	C	19.6135
genus Coprococcus2	rs10070053	5	34794789	7.65e-06	0.0135375	0.0594312	A	G	19.273
genus Coprococcus2	rs2482516	9	25554068	4.72e-06	0.0164619	0.0754415	C	T	21.0021
genus Coprococcus2	rs59936925	20	49266770	9.38e-07	0.0233995	0.117085	A	T	25.0376
genus Coprococcus2	rs6677933	1	112139008	1.19e-06	0.0164216	-0.0804405	C	T	23.9948
genus Coprococcus2	rs1958519	14	86833255	1.58e-06	0.0138558	0.0665288	T	A	23.0545
genus Coprococcus2	rs72680320	4	131125786	2.27e-06	0.013919	-0.0649382	T	C	21.7663
genus Coprococcus2	rs35890118	10	129715759	8.26e-06	0.0147661	-0.066536	A	G	20.304
genus Coprococcus2	rs9426473	1	4210455	6.31e-06	0.0161662	0.0727361	A	G	20.2435
genus DefluviitaleaceaeUCG011	rs4677103	3	72207794	9.6e-07	0.0197263	0.0977912	A	G	24.5758
genus DefluviitaleaceaeUCG011	rs72731813	4	147414743	4.33e-07	0.0293796	-0.147383	C	T	25.1653
genus DefluviitaleaceaeUCG011	rs28696126	7	79734541	6.63e-06	0.0238473	-0.106503	A	T	19.9455
genus DefluviitaleaceaeUCG011	rs112893842	9	8786663	1.45e-06	0.0232806	0.11381	T	C	23.8988
genus DefluviitaleaceaeUCG011	rs9725395	1	85205632	3.52e-06	0.029554	-0.13834	A	G	21.9109
genus DefluviitaleaceaeUCG011	rs55658617	21	41811003	2.15e-06	0.0362226	0.174369	T	C	23.1728
genus DefluviitaleaceaeUCG011	rs9608282	22	24804081	2.52e-06	0.0299793	0.142939	T	G	22.7332
genus DefluviitaleaceaeUCG011	rs1582238	1	118723685	1.57e-06	0.0167257	0.0805036	T	C	23.1667
genus DefluviitaleaceaeUCG011	rs4344384	10	66407366	4.83e-06	0.0156309	0.0715978	G	T	20.9812
genus DefluviitaleaceaeUCG011	rs2892880	4	120741726	6.83e-06	0.0181686	0.0817755	G	A	20.2582
genus Desulfovibrio	rs6580353	5	139410687	4.94e-06	0.0169735	0.0770979	T	C	20.632
genus Desulfovibrio	rs11160353	14	97116904	2.7e-06	0.0147285	-0.0691756	T	A	22.0591
genus Desulfovibrio	rs2853179	8	105462047	2.42e-06	0.0174234	0.0811971	C	T	21.7177
genus Desulfovibrio	rs16863365	2	198089911	1.79e-06	0.0226964	0.109402	A	G	23.2349
genus Desulfovibrio	rs12031543	1	68664315	6.55e-06	0.0281887	-0.127185	T	C	20.3573
genus Desulfovibrio	rs13066142	3	67478973	3.79e-06	0.0250891	0.119141	G	A	22.5502
genus Desulfovibrio	rs2590913	13	64264446	6.65e-06	0.0339396	0.154496	G	A	20.7213
genus Desulfovibrio	rs2032031	10	130170270	9.14e-06	0.0148681	-0.0654931	A	G	19.4035
genus Desulfovibrio	rs72647089	8	57972916	8.3e-06	0.0239337	-0.106594	T	G	19.8358
genus Desulfovibrio	rs7729080	5	52653978	9.96e-06	0.0157691	-0.070287	C	A	19.8671
genus Desulfovibrio	rs4797774	18	13447995	5.64e-06	0.0470044	0.212582	G	A	20.4538
genus Dialister	rs11166701	8	138295725	5.51e-07	0.013186	-0.0655301	G	A	24.6976
genus Dialister	rs517089	11	10967286	5.14e-06	0.0170411	0.076227	T	A	20.0089
genus Dialister	rs4747450	10	23199653	5.84e-06	0.0147685	0.0668509	C	A	20.4899
genus Dialister	rs2314294	16	9336862	8.08e-06	0.0193719	0.0865932	T	C	19.9813
genus Dialister	rs4753063	11	92267129	4.86e-06	0.0130052	-0.0596297	G	A	21.0229
genus Dialister	rs2435610	7	150890034	5.93e-06	0.0143314	0.0647131	A	C	20.3895
genus Dialister	rs10938938	4	23294359	7.37e-06	0.0170915	-0.0773514	G	A	20.4822
genus Dialister	rs10138457	14	102458052	7.88e-06	0.0261933	-0.113054	T	C	18.6291
genus Dialister	rs11071887	15	32955095	5.91e-06	0.0146315	0.0662403	T	C	20.4959
genus Dialister	rs764177	3	45809449	9.61e-06	0.0135366	-0.0601454	C	A	19.7418
genus Dialister	rs76680460	9	25447080	8.19e-06	0.0364332	-0.161296	G	A	19.5999
genus Dialister	rs75416973	1	172809633	9.46e-06	0.016451	0.0727223	A	G	19.5412
genus Dorea	rs3752849	11	8729057	7.68e-06	0.036608	0.163846	G	A	20.0318
genus Dorea	rs345219	3	6826520	8.8e-06	0.0112621	-0.0497368	T	G	19.5038
genus Dorea	rs62583469	9	106815466	5.78e-06	0.0142227	-0.0634136	T	A	19.8793
genus Dorea	rs3005511	6	74605806	5.29e-06	0.0112852	0.0516127	A	G	20.9166
genus Dorea	rs1899291	4	60992340	4.57e-06	0.0150285	0.0697217	C	T	21.5232
genus Dorea	rs12537781	7	154978183	9.15e-06	0.0125223	-0.055544	T	C	19.6746
genus Dorea	rs12216169	6	116078810	5.33e-06	0.0193683	0.0881722	T	A	20.7243
genus Dorea	rs13279148	8	127905865	2.25e-06	0.0150878	0.0715309	G	A	22.477
genus Dorea	rs62503162	8	15768657	7.47e-07	0.0194379	-0.0974091	A	G	25.1131
genus Dorea	rs73729431	6	25078050	3.17e-06	0.0299983	-0.13745	C	T	20.9941
genus Dorea	rs4793307	17	70733523	4.01e-06	0.0122472	0.0574165	C	T	21.9787
genus Dorea	rs11150408	16	81803497	7.06e-06	0.0109063	0.0488254	T	G	20.0417
genus Eggerthella	rs112205261	1	9136139	3.35e-06	0.0403613	-0.188618	T	C	21.8391
genus Eggerthella	rs3851328	2	45453805	4.18e-06	0.0236527	-0.107774	T	G	20.762
genus Eggerthella	rs2240838	7	38335954	7.36e-07	0.0197653	0.0980582	A	G	24.6128
genus Eggerthella	rs2223081	21	29778032	3.89e-06	0.0221108	0.102572	G	A	21.5203
genus Eggerthella	rs4985746	17	17098213	5.71e-06	0.0247653	0.110522	G	A	19.9165
genus Eggerthella	rs1784446	11	102461599	5.23e-06	0.0198096	0.0907728	G	A	20.9972
genus Eggerthella	rs76663501	20	55647869	4.83e-06	0.0378576	0.175349	C	T	21.4537
genus Eggerthella	rs6430926	2	141337454	8.37e-06	0.0197127	0.0879736	C	T	19.9164
genus Eggerthella	rs2877457	4	70483957	9.03e-06	0.0210208	-0.093486	G	A	19.7787
genus Eggerthella	rs13070736	3	20807454	7.62e-06	0.0272024	-0.121331	A	C	19.8944
genus Eggerthella	rs67490567	15	65691324	8.94e-06	0.0245457	0.108495	T	C	19.5374
genus Eisenbergiella	rs3812426	8	50822676	2.72e-06	0.0224159	0.106447	G	A	22.5505
genus Eisenbergiella	rs1508033	15	53375201	3.23e-06	0.0195787	0.091546	A	C	21.8632
genus Eisenbergiella	rs12278566	11	124764527	1.65e-06	0.0251658	-0.121065	T	A	23.1427
genus Eisenbergiella	rs2683098	15	36178565	2.24e-06	0.022515	0.107319	C	T	22.72
genus Eisenbergiella	rs11079158	17	53367641	7.35e-06	0.022546	0.100627	T	C	19.9199
genus Eisenbergiella	rs12257723	10	109417101	8.85e-06	0.0211569	-0.0952742	A	C	20.279
genus Eisenbergiella	rs13258851	8	55330814	7.75e-06	0.0302124	0.137001	A	G	20.5626
genus Eisenbergiella	rs12710729	2	19973210	9.84e-06	0.0199069	0.0893384	C	A	20.1404
genus Eisenbergiella	rs4462860	21	21610254	4.16e-06	0.0201104	0.0939071	G	A	21.8049
genus Eisenbergiella	rs11027642	11	24001840	4.92e-06	0.0284844	0.129006	C	T	20.5118
genus Eisenbergiella	rs11938607	4	189060431	8.22e-06	0.0216636	0.0978125	T	C	20.3859
genus Eisenbergiella	rs1553971	3	111419486	5.27e-06	0.0263054	0.120965	T	G	21.1459
genus Enterorhabdus	rs11098863	4	127336602	3.06e-09	0.0162677	-0.0966008	T	A	35.2622
genus Enterorhabdus	rs7923280	10	20280612	5.24e-07	0.0169148	0.0860019	A	T	25.8512
genus Enterorhabdus	rs424715	19	35863028	4.41e-06	0.0174855	0.0818743	T	C	21.925
genus Enterorhabdus	rs114731706	2	19611953	2.17e-06	0.0382298	0.182308	T	G	22.7409
genus Enterorhabdus	rs3017103	11	62174193	2.94e-06	0.0208995	0.0980897	A	G	22.0281
genus Enterorhabdus	rs73331712	12	69515102	4.85e-06	0.055123	0.26199	T	C	22.5893
genus Enterorhabdus	rs77655283	2	236439879	5.88e-06	0.0298306	0.132988	G	A	19.8747
genus Enterorhabdus	rs9470637	6	37567189	5.7e-06	0.0166263	-0.0755513	A	T	20.6487
genus Enterorhabdus	rs10098492	8	113109756	6.41e-06	0.0293688	0.132323	T	C	20.3001
genus Enterorhabdus	rs2051957	7	89709883	8.9e-06	0.0189864	0.0843291	C	T	19.7274
genus Erysipelatoclostridium	rs7221249	17	10177708	4.31e-09	0.0142741	0.0839861	A	G	34.619
genus Erysipelatoclostridium	rs710230	1	42333631	6.33e-07	0.0281514	0.143381	T	C	25.9409
genus Erysipelatoclostridium	rs4697572	4	25446787	7.59e-07	0.0163308	-0.0810636	A	G	24.6397
genus Erysipelatoclostridium	rs17804233	5	77815056	4.59e-06	0.0144203	-0.0662914	T	C	21.1332
genus Erysipelatoclostridium	rs58236560	11	121876913	2.16e-06	0.0234426	-0.111157	G	T	22.4834
genus Erysipelatoclostridium	rs622418	9	90586043	3.68e-06	0.0143224	-0.0668051	A	G	21.7563
genus Erysipelatoclostridium	rs340991	5	34892042	3.75e-06	0.0158891	-0.0740482	A	G	21.7184
genus Erysipelatoclostridium	rs1434153	2	34595533	6.85e-06	0.0152443	-0.0684526	G	A	20.1634
genus Erysipelatoclostridium	rs6474512	8	38780606	3.02e-06	0.0143201	0.067015	A	C	21.9003
genus Erysipelatoclostridium	rs9590927	13	46372065	6.39e-06	0.0143479	-0.0646003	G	A	20.2717
genus Erysipelatoclostridium	rs61806970	1	167818597	9.09e-06	0.0320688	0.142548	C	T	19.7586
genus Erysipelatoclostridium	rs45480394	19	55857777	7.66e-06	0.0151835	-0.0687134	T	G	20.4804
genus Erysipelatoclostridium	rs2901723	11	36871523	8.79e-06	0.0144295	0.0641339	C	A	19.7549
genus Erysipelatoclostridium	rs34528142	17	71411325	6.13e-06	0.0195556	-0.0875551	C	G	20.0456
genus Erysipelatoclostridium	rs16936671	10	36394609	6.04e-06	0.0217883	-0.0968026	C	T	19.7391
genus Erysipelatoclostridium	rs3804326	6	24292185	9.85e-06	0.0336352	0.14147	A	G	17.6905
genus ErysipelotrichaceaeUCG003	rs76502207	15	86522244	6.41e-07	0.0289929	0.144844	T	C	24.9584
genus ErysipelotrichaceaeUCG003	rs28568391	10	125628540	6.42e-07	0.0118741	-0.0583911	A	G	24.1822
genus ErysipelotrichaceaeUCG003	rs11994308	8	91660344	1.33e-06	0.0242503	0.115417	C	T	22.6522
genus ErysipelotrichaceaeUCG003	rs10164067	18	46614602	1.13e-06	0.0212405	-0.10326	T	G	23.6339
genus ErysipelotrichaceaeUCG003	rs8053479	16	4076830	5.83e-06	0.0186509	-0.0838212	A	G	20.198
genus ErysipelotrichaceaeUCG003	rs62403464	6	24220160	3.44e-06	0.0156516	-0.0731743	T	C	21.8576
genus ErysipelotrichaceaeUCG003	rs17798136	7	33684926	3.24e-06	0.0347674	0.158818	G	A	20.8666
genus ErysipelotrichaceaeUCG003	rs59104037	18	43034126	4.48e-06	0.0204742	-0.0951263	A	G	21.5867
genus ErysipelotrichaceaeUCG003	rs11666127	19	57828980	7.9e-06	0.0161371	-0.0719187	A	G	19.8626
genus ErysipelotrichaceaeUCG003	rs59068084	4	113256737	3.12e-06	0.0120224	0.0564772	T	G	22.0681
genus ErysipelotrichaceaeUCG003	rs73074432	7	20554814	9.99e-06	0.0164378	0.072154	C	T	19.2679
genus ErysipelotrichaceaeUCG003	rs4758231	11	7765096	6.55e-06	0.0122047	-0.0551754	G	T	20.438
genus ErysipelotrichaceaeUCG003	rs74988980	16	80167277	8.64e-06	0.0348574	-0.133141	G	A	14.5893
genus ErysipelotrichaceaeUCG003	rs75949021	2	175403951	3.58e-06	0.0374238	-0.169667	T	C	20.5541
genus ErysipelotrichaceaeUCG003	rs6875357	5	32345671	6.7e-06	0.0353831	0.165673	C	T	21.9237
genus ErysipelotrichaceaeUCG003	rs79396538	14	47935928	8.63e-06	0.0191146	0.0848148	C	G	19.6884
genus ErysipelotrichaceaeUCG003	rs12251396	10	873148	9.52e-06	0.0158766	-0.0705399	A	G	19.7404
genus Faecalibacterium	rs12320842	12	83502773	7.57e-09	0.0163962	0.094833	C	G	33.4527
genus Faecalibacterium	rs6910935	6	131587157	1.38e-06	0.0277032	0.134864	A	G	23.6991
genus Faecalibacterium	rs1271565	14	64044097	1.3e-06	0.0119649	-0.0576251	C	T	23.1955
genus Faecalibacterium	rs10927394	1	245267339	7.02e-06	0.0512364	-0.232262	G	T	20.5494
genus Faecalibacterium	rs75499067	16	6099863	1.76e-06	0.0465522	0.227585	C	T	23.9004
genus Faecalibacterium	rs9536330	13	53567017	5.33e-06	0.010797	-0.048317	T	C	20.0259
genus Faecalibacterium	rs28376661	15	47404021	3.66e-06	0.0109368	0.0504817	C	G	21.3053
genus Faecalibacterium	rs114946999	2	37125235	5.7e-06	0.01896	-0.0861565	C	T	20.6489
genus Faecalibacterium	rs79656633	1	111036827	8.14e-06	0.0323019	0.145631	T	C	20.3259
genus Faecalibacterium	rs61875484	10	128614990	9.18e-06	0.018369	0.0817953	C	G	19.8282
genus Faecalibacterium	rs12753492	1	14201546	8.8e-06	0.0149933	0.0641305	A	C	18.295
genus Faecalibacterium	rs2835874	21	39027901	7.54e-06	0.0196496	-0.0866356	T	C	19.4396
genus Faecalibacterium	rs11776390	8	38593645	6.4e-06	0.017183	-0.078354	T	C	20.7932
genus FamilyXIIIAD3011group	rs62200412	20	4618639	5.8e-07	0.0163834	-0.0800851	C	T	23.8943
genus FamilyXIIIAD3011group	rs9852893	3	3556826	3.88e-07	0.0129056	0.0657834	C	G	25.9821
genus FamilyXIIIAD3011group	rs17156849	7	28603985	4.19e-06	0.0245292	-0.112891	G	A	21.1812
genus FamilyXIIIAD3011group	rs16840310	1	240694163	6.75e-07	0.0122149	-0.0608052	A	G	24.78
genus FamilyXIIIAD3011group	rs72730932	1	192019835	6.89e-07	0.0177107	-0.0899559	C	A	25.7982
genus FamilyXIIIAD3011group	rs16940167	15	58683697	3.91e-06	0.0159898	0.0732552	C	T	20.9889
genus FamilyXIIIAD3011group	rs62029761	16	16006242	3.89e-06	0.0276002	0.128753	A	G	21.7616
genus FamilyXIIIAD3011group	rs11736617	4	38917830	9.02e-06	0.0172101	-0.0759493	G	A	19.4752
genus FamilyXIIIAD3011group	rs12812672	12	18127597	2.56e-06	0.020828	-0.096065	T	C	21.2733
genus FamilyXIIIAD3011group	rs9276029	6	32695336	8.93e-06	0.0185669	-0.0811384	A	G	19.0975
genus FamilyXIIIAD3011group	rs12911842	15	40047706	6.91e-06	0.0183335	-0.0811976	A	T	19.6153
genus FamilyXIIIAD3011group	rs149302	5	14159925	7.48e-06	0.0143225	-0.0645635	T	C	20.3206
genus FamilyXIIIAD3011group	rs9837139	3	29811865	8.71e-06	0.0240482	0.10752	A	G	19.9901
genus FamilyXIIIAD3011group	rs739451	9	136678954	7.88e-06	0.0147534	0.0649589	C	T	19.3862
genus FamilyXIIIAD3011group	rs11126423	2	74195551	5.91e-06	0.0196301	0.0904399	C	T	21.2263
genus Flavonifractor	rs34066017	11	44849689	1.52e-06	0.0159789	0.0764294	A	G	22.8784
genus Flavonifractor	rs12030302	1	77887835	5.61e-07	0.0137467	-0.0692276	A	G	25.3607
genus Flavonifractor	rs806808	10	32381186	1.18e-06	0.0136557	0.0667272	T	C	23.8767
genus Flavonifractor	rs11811696	1	237351354	2.07e-06	0.0241012	-0.116063	T	C	23.1904
genus Flavonifractor	rs11642826	16	6696929	6.65e-06	0.0325191	0.14686	G	C	20.3954
genus Flavonifractor	rs114873521	5	168218403	7.13e-06	0.0294087	-0.130067	C	T	19.5605
genus Flavonifractor	rs6761463	2	50201547	8.11e-06	0.0184596	-0.083392	G	C	20.4081
genus Flavonifractor	rs12038887	1	102287083	9.37e-06	0.0211646	0.0942719	C	G	19.8401
genus Fusicatenibacter	rs4378146	1	24927625	7.2e-07	0.0125259	-0.0616691	A	C	24.2392
genus Fusicatenibacter	rs62353480	5	29595000	1.57e-06	0.0145589	-0.0701397	A	G	23.2098
genus Fusicatenibacter	rs704418	3	64252803	7.77e-07	0.0151073	0.0739124	T	C	23.9366
genus Fusicatenibacter	rs2132128	8	15360718	1.08e-06	0.0160344	-0.0771914	G	A	23.1755
genus Fusicatenibacter	rs206581	18	10370596	8.96e-06	0.0127894	-0.0568339	A	G	19.7476
genus Fusicatenibacter	rs62187631	2	226649570	4.55e-06	0.015924	-0.0710571	T	C	19.9118
genus Fusicatenibacter	rs2025938	10	112177119	2.99e-06	0.0205426	-0.0967298	G	A	22.1723
genus Fusicatenibacter	rs3303	10	120447429	3.94e-06	0.020407	-0.0953657	T	C	21.8387
genus Fusicatenibacter	rs2039204	9	130371107	3.94e-06	0.0107941	-0.0497414	T	A	21.2354
genus Fusicatenibacter	rs8028026	15	88353215	8.06e-06	0.0180505	-0.0792146	A	G	19.259
genus Fusicatenibacter	rs1864685	17	70721782	4.96e-06	0.0108105	-0.0494799	A	C	20.9492
genus Fusicatenibacter	rs792108	2	5532793	8.5e-06	0.0113843	-0.0508345	T	C	19.939
genus Fusicatenibacter	rs8063430	16	73821805	4.93e-06	0.022217	-0.104026	T	C	21.9239
genus Fusicatenibacter	rs60254196	7	148856720	5.47e-06	0.0109365	-0.0492427	A	G	20.2735
genus Fusicatenibacter	rs9905659	17	70697344	7.31e-06	0.0136576	-0.061617	G	A	20.3542
genus Fusicatenibacter	rs6515626	20	25257001	7.29e-06	0.0313559	0.141575	G	A	20.3862
genus Fusicatenibacter	rs10439674	21	42681392	7.68e-06	0.0130007	-0.0572129	A	G	19.3667
genus Fusicatenibacter	rs167879	20	55937366	5.87e-06	0.0148763	-0.0659543	C	T	19.6562
genus Fusicatenibacter	rs73103914	12	58658311	8.3e-06	0.0134458	-0.0597324	A	G	19.7355
genus Gordonibacter	rs76287110	3	187450354	1.67e-07	0.0466177	-0.242965	A	T	27.1634
genus Gordonibacter	rs7294633	12	29024534	3.44e-07	0.0249946	0.12867	C	T	26.5009
genus Gordonibacter	rs7220558	17	10148653	6.71e-07	0.0234834	0.116884	A	T	24.7737
genus Gordonibacter	rs72714787	4	136768501	1.43e-06	0.0377102	0.181405	C	A	23.1409
genus Gordonibacter	rs71545975	7	47144505	7.04e-06	0.0338918	-0.153972	A	G	20.6393
genus Gordonibacter	rs35042269	4	8142607	8.11e-06	0.0403296	-0.180293	C	A	19.9852
genus Gordonibacter	rs322296	7	136937189	4.02e-06	0.037722	0.17869	G	A	22.4393
genus Gordonibacter	rs72939513	1	83136096	7.98e-06	0.0490592	-0.21399	A	G	19.0259
genus Gordonibacter	rs3765837	1	210628449	7.17e-06	0.0433608	-0.190729	T	G	19.348
genus Gordonibacter	rs13412653	2	30158494	8.61e-06	0.0239228	0.107597	A	C	20.2293
genus Gordonibacter	rs117347059	7	129433205	9.17e-06	0.0285123	-0.128261	G	C	20.2361
genus Gordonibacter	rs16955299	17	52957210	6.37e-06	0.0433538	-0.196423	G	A	20.5272
genus Gordonibacter	rs4596722	9	88787144	9.06e-06	0.0231571	0.102908	A	G	19.7484
genus Gordonibacter	rs768830	7	18970607	7.76e-06	0.0333315	0.149852	G	A	20.2124
genus Gordonibacter	rs61934597	12	131024079	8.37e-06	0.0388567	-0.172495	C	T	19.7069
genus Haemophilus	rs12191680	6	129224488	1.47e-07	0.0200323	0.106544	C	G	28.2877
genus Haemophilus	rs9382510	6	55448491	7.12e-08	0.0172649	-0.093521	C	T	29.3422
genus Haemophilus	rs9574096	13	36104947	2.18e-06	0.0155227	-0.0736375	A	T	22.5041
genus Haemophilus	rs76022354	10	94306385	1.83e-06	0.0505504	0.244638	C	T	23.4205
genus Haemophilus	rs111582866	16	48742489	1.27e-06	0.026016	-0.124265	G	A	22.8149
genus Haemophilus	rs9895850	17	64535013	2.14e-06	0.0416755	-0.192957	T	C	21.4367
genus Haemophilus	rs35509	12	115493337	2.01e-06	0.0268779	0.128249	G	A	22.7676
genus Haemophilus	rs78909003	9	105650242	1.67e-06	0.0503924	-0.246256	T	C	23.8805
genus Haemophilus	rs9328464	6	8350917	1.42e-06	0.0148799	0.0723095	T	C	23.615
genus Haemophilus	rs4822728	22	26891808	3.48e-06	0.0151388	0.0705861	T	C	21.7399
genus Haemophilus	rs10840326	11	9951672	7.37e-06	0.0151463	-0.0677384	C	G	20.0013
genus Haemophilus	rs12876183	13	85114550	9.62e-06	0.016711	0.0749201	T	A	20.0999
genus Haemophilus	rs10781340	9	78752170	4.32e-06	0.0203221	0.0948915	G	A	21.8031
genus Haemophilus	rs56310940	7	24360361	7.23e-06	0.0247052	-0.108393	G	C	19.2499
genus Holdemanella	rs761624	6	163603171	1.38e-07	0.0179537	0.0959801	C	G	28.5794
genus Holdemanella	rs1830029	7	14728950	5.35e-06	0.021093	-0.0954096	C	G	20.46
genus Holdemanella	rs607782	6	4148609	7.19e-07	0.0172515	-0.0854214	T	C	24.5177
genus Holdemanella	rs75764681	10	4494630	1.94e-06	0.0598999	-0.283103	T	C	22.3376
genus Holdemanella	rs73011279	19	15020095	1.36e-06	0.0199336	-0.0961669	T	C	23.2744
genus Holdemanella	rs4541991	9	105004835	2.1e-06	0.0194435	-0.0927334	T	C	22.747
genus Holdemanella	rs12513188	4	71000791	4.65e-06	0.0195276	0.0903906	G	A	21.4263
genus Holdemanella	rs12415649	10	125021315	7.88e-06	0.0190567	0.0839384	G	C	19.4011
genus Holdemanella	rs1926302	1	65153340	7.5e-06	0.0231421	-0.107972	G	A	21.7679
genus Holdemanella	rs17586763	13	50932063	7.72e-06	0.0510135	-0.227285	T	C	19.8504
genus Holdemanella	rs8113760	19	43851935	4.62e-06	0.01734	0.078999	G	A	20.7559
genus Holdemanella	rs34187114	8	138623633	5.13e-06	0.022601	-0.104505	C	A	21.3807
genus Holdemanella	rs35228298	3	85392882	7.3e-06	0.0202886	0.0934832	G	A	21.2307
genus Holdemanella	rs62113381	19	7668225	5.54e-06	0.0232029	-0.105447	T	C	20.6531
genus Holdemania	rs6133067	20	3839754	5.17e-07	0.0178561	0.0910829	T	C	26.0196
genus Holdemania	rs1867876	11	18768068	2.74e-07	0.0162192	0.0842919	T	C	27.0093
genus Holdemania	rs9500080	6	105737322	4.09e-07	0.0178886	0.0926764	C	T	26.8402
genus Holdemania	rs150096134	12	39589195	2.38e-06	0.0332089	0.162139	T	A	23.8378
genus Holdemania	rs41438744	14	102553414	2.44e-06	0.027013	-0.12487	C	G	21.3686
genus Holdemania	rs77293403	5	77388406	1.77e-06	0.0341775	0.164556	A	G	23.182
genus Holdemania	rs80149660	10	129908282	6.04e-06	0.0519183	-0.232987	C	T	20.1383
genus Holdemania	rs116500994	13	81685543	2.34e-06	0.0293386	-0.13755	G	T	21.9809
genus Holdemania	rs55888180	17	76443497	5.89e-06	0.0282795	0.128671	C	G	20.7023
genus Holdemania	rs4146507	5	106209093	7.23e-06	0.0177002	0.079488	C	T	20.1672
genus Holdemania	rs111745969	15	93110222	3.71e-06	0.0265781	0.120677	A	G	20.6158
genus Holdemania	rs113593397	8	123973840	9.36e-06	0.0282526	-0.128935	A	G	20.8268
genus Holdemania	rs9529719	13	70856516	5.97e-06	0.0160494	0.074038	T	C	21.2809
genus Holdemania	rs10885477	10	115332413	8.6e-06	0.0301894	-0.135137	T	C	20.0372
genus Holdemania	rs967319	3	60615680	8.38e-06	0.0176744	0.0788638	T	C	19.9098
genus Holdemania	rs12701617	7	38292857	9.52e-06	0.0149427	-0.0660617	A	G	19.5453
genus Holdemania	rs73139538	7	63323145	7.77e-06	0.0327469	-0.148594	G	A	20.5901
genus Holdemania	rs11080063	17	26789271	6.67e-06	0.0149837	-0.0665238	G	A	19.7113
genus Howardella	rs609430	4	169178315	3.34e-06	0.0239328	-0.112045	T	G	21.918
genus Howardella	rs901099	11	77901287	6.53e-07	0.0250924	-0.12718	T	G	25.6894
genus Howardella	rs1484873	18	43206985	2.56e-06	0.046335	-0.227831	A	G	24.1773
genus Howardella	rs17167098	7	133154356	1.12e-06	0.0352068	-0.169366	G	A	23.1419
genus Howardella	rs36081916	7	93527414	4.7e-06	0.0402987	-0.18123	T	C	20.2244
genus Howardella	rs12452946	17	17253288	3.8e-06	0.0228941	-0.105833	A	G	21.3696
genus Howardella	rs61771805	1	72972799	4.03e-06	0.0296811	-0.136779	A	T	21.2362
genus Howardella	rs672217	18	60125134	3.52e-06	0.0349993	0.164146	G	A	21.9959
genus Howardella	rs3791893	2	218819396	9.5e-06	0.034023	0.147035	A	G	18.6766
genus Howardella	rs10048062	15	98476920	8.59e-06	0.0336531	-0.147352	C	T	19.1718
genus Howardella	rs2154047	14	95452797	9.97e-06	0.0420093	-0.192557	C	A	21.0101
genus Hungatella	rs13128780	4	166058998	1.75e-06	0.0312777	-0.149725	T	C	22.915
genus Hungatella	rs72759041	15	89577376	3.86e-06	0.0282242	-0.126025	G	T	19.9374
genus Hungatella	rs10044993	5	58424440	8.07e-06	0.0316748	0.139547	C	A	19.4095
genus Hungatella	rs13249325	8	14853525	9.69e-06	0.0225883	-0.100023	T	G	19.6078
genus Hungatella	rs17092615	14	95973619	7.38e-06	0.0337867	0.152235	G	A	20.3018
genus Intestinibacter	rs4327025	15	92446683	1.64e-07	0.0154397	-0.0810346	G	A	27.5464
genus Intestinibacter	rs10805326	4	14324623	3.55e-08	0.0139665	0.0775151	G	A	30.8034
genus Intestinibacter	rs478972	11	125663184	1.82e-06	0.0297116	-0.142681	T	C	23.0611
genus Intestinibacter	rs6875660	5	159686256	3.06e-06	0.0193905	0.0890455	C	T	21.0885
genus Intestinibacter	rs16938435	9	21502923	1.8e-06	0.0235439	-0.112189	T	C	22.706
genus Intestinibacter	rs6062862	20	61325223	6.68e-06	0.0204658	0.0924508	A	G	20.4063
genus Intestinibacter	rs118030283	16	5993076	2.67e-06	0.0324471	-0.151829	G	A	21.8956
genus Intestinibacter	rs11109097	12	97928437	5.49e-06	0.0138539	0.0624272	C	T	20.305
genus Intestinibacter	rs9348442	6	10303945	6.26e-06	0.0221625	0.099082	C	T	19.9871
genus Intestinibacter	rs447950	5	148846426	5.64e-06	0.0136652	0.0628342	A	G	21.1426
genus Intestinibacter	rs62430350	6	170918194	6.84e-06	0.0351476	0.151096	T	C	18.4805
genus Intestinibacter	rs2098844	11	127703160	6.79e-06	0.0128416	-0.0575295	C	T	20.0699
genus Intestinibacter	rs2702387	4	179361262	4.26e-06	0.0132145	0.0608559	A	G	21.2081
genus Intestinibacter	rs68093214	3	70657785	9.26e-06	0.0149877	0.0662258	C	T	19.5246
genus Intestinibacter	rs893394	2	20054971	7.85e-06	0.0130729	0.0583322	G	A	19.9099
genus Lachnoclostridium	rs6112314	20	19300846	2.43e-07	0.0108174	-0.0561715	A	C	26.964
genus Lachnoclostridium	rs62285313	3	177470032	1.58e-06	0.0181565	0.0864203	A	G	22.6551
genus Lachnoclostridium	rs78068103	17	13816159	3.67e-06	0.0194248	0.0886199	A	G	20.8137
genus Lachnoclostridium	rs615997	3	23037786	2.03e-06	0.0106491	0.0511752	T	C	23.0939
genus Lachnoclostridium	rs61915992	12	28169306	2.67e-06	0.0172209	0.0803876	A	T	21.7905
genus Lachnoclostridium	rs789029	18	1053252	3.75e-06	0.0137974	-0.0641289	C	T	21.6029
genus Lachnoclostridium	rs12566975	1	185091351	9.57e-06	0.0105787	-0.0468097	T	C	19.5798
genus Lachnoclostridium	rs1031599	3	66725825	6.31e-06	0.0175644	-0.078627	G	T	20.039
genus Lachnoclostridium	rs4738679	8	59370320	4.42e-06	0.011404	-0.0520267	G	A	20.813
genus Lachnoclostridium	rs72829893	17	46694541	5.58e-06	0.0268103	0.117472	G	T	19.1985
genus Lachnoclostridium	rs3821998	4	38694566	6.72e-06	0.0192519	-0.0864066	C	A	20.1439
genus Lachnoclostridium	rs2385421	18	19743455	7.14e-06	0.0180734	0.0746186	A	G	17.0457
genus Lachnoclostridium	rs1528479	2	167244051	9.64e-06	0.0111919	-0.0497798	G	A	19.7832
genus Lachnoclostridium	rs1997204	12	102046595	5.97e-06	0.0242022	-0.108075	T	C	19.9406
genus Lachnoclostridium	rs62028349	16	27217620	9.17e-06	0.0105971	0.0469989	G	C	19.6699
genus Lachnospira	rs56791201	2	57701660	2.93e-06	0.0110697	0.051823	T	C	21.9167
genus Lachnospira	rs13157098	5	176802250	5.99e-07	0.0155312	-0.0768058	A	G	24.4556
genus Lachnospira	rs4923324	11	25962890	2.44e-06	0.0133387	-0.0617321	G	A	21.4189
genus Lachnospira	rs4686798	3	186445436	2.74e-06	0.0113747	0.0531826	T	C	21.8603
genus Lachnospira	rs2326833	6	6893668	4.6e-06	0.017109	-0.078495	C	G	21.0491
genus Lachnospira	rs159484	4	111995627	6.68e-06	0.0176999	0.0794668	G	A	20.1573
genus Lachnospira	rs2520509	12	91006514	7.42e-06	0.011578	0.0519063	A	G	20.099
genus LachnospiraceaeFCS020group	rs35035870	11	3248876	2.62e-06	0.0414403	-0.190615	T	C	21.1578
genus LachnospiraceaeFCS020group	rs2862811	3	165996415	3.92e-06	0.0121736	0.0564927	T	C	21.5351
genus LachnospiraceaeFCS020group	rs1254846	10	44346094	5.6e-06	0.0232501	0.105963	G	A	20.7709
genus LachnospiraceaeFCS020group	rs4452603	6	71966268	8.98e-06	0.0135965	0.0604208	T	G	19.748
genus LachnospiraceaeFCS020group	rs2322265	4	166588085	5.21e-06	0.0141577	-0.0666305	C	T	22.1495
genus LachnospiraceaeFCS020group	rs3999074	10	65563647	6.55e-06	0.0121847	-0.0550587	G	T	20.4185
genus LachnospiraceaeFCS020group	rs10093861	8	121244406	3.06e-06	0.0121152	-0.0568869	G	A	22.0477
genus LachnospiraceaeFCS020group	rs7249113	19	2571232	3.72e-07	0.0133496	0.0679483	G	A	25.9073
genus LachnospiraceaeFCS020group	rs12078956	1	35328576	2.15e-06	0.0222904	0.106101	C	G	22.657
genus LachnospiraceaeFCS020group	rs369444	16	23631307	3.15e-06	0.0259008	0.125481	C	G	23.471
genus LachnospiraceaeFCS020group	rs72793667	2	53946431	1.63e-06	0.0246589	-0.116881	A	G	22.4667
genus LachnospiraceaeFCS020group	rs1363769	19	17865305	1.58e-06	0.0449372	-0.200628	T	C	19.933
genus LachnospiraceaeFCS020group	rs113859143	5	109403564	2.55e-06	0.0242055	-0.108906	G	C	20.2432
genus LachnospiraceaeFCS020group	rs9788306	13	40419314	1.39e-06	0.0130744	-0.062804	C	T	23.0743
genus LachnospiraceaeFCS020group	rs9919338	1	118425334	4.91e-06	0.0120621	-0.0553339	G	C	21.0443
genus LachnospiraceaeFCS020group	rs9308097	4	165786478	7.47e-06	0.0123659	0.055381	A	G	20.0571
genus LachnospiraceaeNC2004group	rs12208226	6	22725908	9.75e-06	0.0340372	-0.154739	C	A	20.6677
genus LachnospiraceaeNC2004group	rs3756315	5	149544722	3.33e-06	0.0188397	-0.0883469	A	G	21.9905
genus LachnospiraceaeNC2004group	rs6116753	20	5330700	2.92e-06	0.0209139	0.0994748	G	A	22.6233
genus LachnospiraceaeNC2004group	rs12127733	1	234157721	3.11e-06	0.0246006	0.115182	G	A	21.9217
genus LachnospiraceaeNC2004group	rs17067076	18	58229086	5.61e-06	0.0352194	-0.154631	G	A	19.2767
genus LachnospiraceaeNC2004group	rs1331592	9	122239986	5.34e-06	0.0208369	0.0948806	C	G	20.7343
genus LachnospiraceaeNC2004group	rs1928659	9	29334137	6.17e-06	0.0226445	0.102522	T	C	20.4978
genus LachnospiraceaeNC2004group	rs1929743	13	76829562	9.06e-06	0.0190318	0.0837206	T	C	19.351
genus LachnospiraceaeNC2004group	rs12863463	13	47512191	6.04e-06	0.0345372	-0.156365	G	A	20.4977
genus LachnospiraceaeNC2004group	rs117467633	17	21157406	9.13e-06	0.0383169	-0.169687	T	C	19.6119
genus LachnospiraceaeND3007group	rs9932954	16	1100633	1.25e-06	0.0115984	-0.0561864	A	G	23.4674
genus LachnospiraceaeND3007group	rs72776675	10	14137663	8.72e-06	0.014797	-0.0647067	T	C	19.1228
genus LachnospiraceaeND3007group	rs13110238	4	7678735	4.48e-06	0.0142041	-0.0636978	C	G	20.1104
genus LachnospiraceaeND3007group	rs2861203	3	172950553	7.37e-06	0.0127279	0.0572304	G	A	20.2181
genus LachnospiraceaeNK4A136group	rs12362320	11	3922055	8.04e-07	0.0115466	0.0573168	G	C	24.6407
genus LachnospiraceaeNK4A136group	rs954878	1	54578401	1.78e-06	0.0109082	-0.0520656	A	G	22.7821
genus LachnospiraceaeNK4A136group	rs7832116	8	4842929	3.57e-06	0.0151703	-0.0714756	A	G	22.1987
genus LachnospiraceaeNK4A136group	rs7616165	3	190415145	2.77e-06	0.0483465	-0.230542	G	T	22.739
genus LachnospiraceaeNK4A136group	rs76193507	3	161749981	2.93e-06	0.0499776	-0.22973	A	G	21.1293
genus LachnospiraceaeNK4A136group	rs11263806	17	35240097	5.07e-06	0.0116758	-0.0524615	A	G	20.1887
genus LachnospiraceaeNK4A136group	rs73044693	19	51256120	3.57e-06	0.0229884	-0.10758	A	G	21.9
genus LachnospiraceaeNK4A136group	rs160061	5	6116659	2.12e-06	0.0108094	0.0513831	A	G	22.5963
genus LachnospiraceaeNK4A136group	rs7073658	10	62175024	5.27e-06	0.0109693	-0.0499621	T	G	20.7456
genus LachnospiraceaeNK4A136group	rs68104925	14	100177681	2.37e-06	0.0115385	-0.0549104	T	C	22.647
genus LachnospiraceaeNK4A136group	rs12611395	19	21806125	5.83e-06	0.0199652	-0.0902532	A	G	20.4351
genus LachnospiraceaeNK4A136group	rs2880566	17	30016653	5.61e-06	0.0134693	0.0599578	T	C	19.8155
genus LachnospiraceaeNK4A136group	rs28540839	8	84735080	9.34e-06	0.0110591	0.0508285	A	C	21.1239
genus LachnospiraceaeNK4A136group	rs59805249	5	90289997	9.45e-06	0.0207982	0.0936162	T	C	20.2605
genus LachnospiraceaeNK4A136group	rs10952110	7	8497922	9.08e-06	0.0109614	0.0487709	G	T	19.7964
genus LachnospiraceaeNK4A136group	rs4955932	3	55181375	7.05e-06	0.0109388	-0.0492283	T	C	20.2531
genus LachnospiraceaeUCG004	rs12747809	1	240359089	8.65e-07	0.0125685	-0.062197	G	A	24.4892
genus LachnospiraceaeUCG004	rs2882478	2	49904589	1.21e-06	0.0118338	-0.0577091	G	A	23.7814
genus LachnospiraceaeUCG004	rs12673420	7	71303007	2.98e-06	0.0118375	0.0554351	G	A	21.9305
genus LachnospiraceaeUCG004	rs12894272	14	40536481	4.34e-06	0.0125229	0.0579792	A	G	21.4356
genus LachnospiraceaeUCG004	rs2444793	6	81318836	4.77e-06	0.0118188	-0.0542433	C	T	21.0644
genus LachnospiraceaeUCG004	rs2726805	4	183247601	6.3e-06	0.0120844	0.0548397	A	G	20.5938
genus LachnospiraceaeUCG004	rs11128180	3	70592215	4.52e-06	0.0140126	0.0648288	A	G	21.4041
genus LachnospiraceaeUCG004	rs233486	6	14817584	6.28e-06	0.017766	-0.0799088	A	G	20.2307
genus LachnospiraceaeUCG004	rs35182105	12	24572337	4.87e-06	0.024221	-0.109724	A	G	20.5221
genus LachnospiraceaeUCG004	rs6656451	1	65990422	5.57e-06	0.011947	-0.05436	C	T	20.7034
genus LachnospiraceaeUCG004	rs12072562	1	105287469	7.07e-06	0.0303566	0.133104	T	C	19.2254
genus LachnospiraceaeUCG004	rs2706242	13	51292902	9.84e-06	0.0199712	-0.0901399	G	C	20.3716
genus LachnospiraceaeUCG004	rs7629954	3	154242406	5.77e-06	0.023825	0.108441	A	G	20.7167
genus LachnospiraceaeUCG008	rs10793103	11	74391775	9.35e-08	0.0181279	0.0974344	C	T	28.8887
genus LachnospiraceaeUCG008	rs9873555	3	100496680	2.41e-07	0.0233467	-0.121162	G	C	26.9327
genus LachnospiraceaeUCG008	rs13024781	2	168628871	2.29e-06	0.0168846	-0.0798769	T	C	22.3801
genus LachnospiraceaeUCG008	rs10741777	11	19572557	7.69e-07	0.0194791	-0.0973842	T	C	24.9941
genus LachnospiraceaeUCG008	rs955844	16	84992314	1.81e-06	0.0228369	0.112064	A	C	24.0801
genus LachnospiraceaeUCG008	rs67078837	4	114220647	7.68e-07	0.0170693	-0.0845848	T	C	24.5559
genus LachnospiraceaeUCG008	rs62277846	2	228100140	1.59e-06	0.0212319	0.102292	C	T	23.2118
genus LachnospiraceaeUCG008	rs10801803	1	90818872	1.4e-06	0.0243085	-0.117029	G	A	23.1778
genus LachnospiraceaeUCG008	rs61944774	12	129539818	6.34e-06	0.0393797	0.179838	A	G	20.8554
genus LachnospiraceaeUCG008	rs75356640	15	31697284	9.83e-06	0.0303128	0.136523	G	A	20.2844
genus LachnospiraceaeUCG008	rs57254474	8	23071054	6.92e-06	0.0199045	0.0886511	G	A	19.8365
genus LachnospiraceaeUCG008	rs57091572	6	81214803	2.86e-06	0.0235801	-0.110443	A	G	21.9372
genus LachnospiraceaeUCG010	rs11192447	10	83848397	4.69e-07	0.024345	0.126592	A	G	27.0392
genus LachnospiraceaeUCG010	rs9981767	21	44079875	9.96e-07	0.0131994	0.0655062	A	C	24.6295
genus LachnospiraceaeUCG010	rs74315802	14	29872341	3.19e-06	0.0183477	0.0867262	G	T	22.3428
genus LachnospiraceaeUCG010	rs12346653	9	92267239	2.7e-06	0.0139569	0.0657686	C	T	22.2053
genus LachnospiraceaeUCG010	rs10414815	19	42586245	4.24e-06	0.0230253	0.10453	T	C	20.6096
genus LachnospiraceaeUCG010	rs72761829	1	224897491	2.58e-06	0.0238893	0.111884	A	T	21.9344
genus LachnospiraceaeUCG010	rs72894957	2	185862591	5.68e-06	0.0486425	0.222263	G	A	20.8786
genus LachnospiraceaeUCG010	rs336138	5	8146371	7.48e-06	0.0171865	0.0779543	G	T	20.5733
genus LachnospiraceaeUCG010	rs4576377	7	81410263	7.63e-06	0.0127043	-0.0572001	A	C	20.2718
genus LachnospiraceaeUCG010	rs2833528	21	33193567	9.92e-06	0.0127763	-0.0562148	C	T	19.3594
genus LachnospiraceaeUCG010	rs2153460	9	85576178	9.17e-06	0.0156562	-0.0684038	A	T	19.0893
genus LachnospiraceaeUCG010	rs17730011	6	84772845	7.85e-06	0.015706	-0.0702357	G	A	19.9979
genus Lactobacillus	rs921925	19	6928017	9.72e-07	0.0203229	0.0985077	A	C	23.4947
genus Lactobacillus	rs16861661	1	18501459	1.28e-06	0.038148	-0.183147	G	A	23.0492
genus Lactobacillus	rs768253	8	69010103	4.25e-06	0.0171791	-0.079195	T	G	21.2518
genus Lactobacillus	rs11674854	2	28903275	1.59e-06	0.0176504	-0.0852686	C	T	23.3384
genus Lactobacillus	rs328312	16	73890910	1.41e-06	0.0169441	0.0815092	T	A	23.1406
genus Lactobacillus	rs6092149	20	54192992	3.29e-06	0.017149	-0.0801344	A	T	21.8355
genus Lactobacillus	rs75127669	6	151027636	6.83e-06	0.0310414	0.139784	C	A	20.2783
genus Lactobacillus	rs77478751	3	173151665	7.33e-06	0.0475759	-0.219886	A	G	21.3609
genus Lactobacillus	rs1530559	2	135755629	4.93e-06	0.0178207	0.0804001	G	A	20.3545
genus Lactobacillus	rs62314653	4	109896462	2.24e-06	0.0394585	0.187692	C	A	22.6262
genus Lactobacillus	rs7399658	13	23834968	3.12e-06	0.0221883	-0.107134	G	A	23.3134
genus Lactobacillus	rs12693845	2	199312684	8.96e-06	0.0177429	-0.0805447	C	T	20.6075
genus Lactococcus	rs55910161	10	71518643	2.36e-06	0.0307367	0.146426	C	T	22.6946
genus Lactococcus	rs12621813	2	31266049	6.61e-06	0.0239978	0.108423	G	A	20.4125
genus Lactococcus	rs2293361	2	54114864	1.4e-06	0.0430969	-0.199221	C	T	21.3687
genus Lactococcus	rs7992246	13	113472525	4.45e-06	0.0230786	0.104232	T	C	20.3977
genus Lactococcus	rs34757988	18	64699550	8.95e-08	0.0228976	0.122294	G	C	28.5252
genus Lactococcus	rs757872	22	31532568	4.37e-07	0.027582	0.140799	G	C	26.0585
genus Lactococcus	rs123059	17	2699935	1.27e-06	0.0274694	-0.13671	T	C	24.7686
genus Lactococcus	rs4766997	12	113161438	2.06e-06	0.023839	0.114599	C	T	23.1093
genus Lactococcus	rs10417872	19	28767353	1.29e-06	0.024522	0.118306	T	G	23.2756
genus Lactococcus	rs6674304	1	116887742	6.18e-06	0.0442121	0.200758	C	T	20.6187
genus Lactococcus	rs17168302	7	14650221	6.29e-06	0.0424761	0.191857	G	A	20.4016
genus Marvinbryantia	rs61884471	11	45826561	1.01e-06	0.0248431	0.124426	G	A	25.0849
genus Marvinbryantia	rs2724813	10	12516924	6.28e-07	0.0167551	-0.0840769	A	G	25.1803
genus Marvinbryantia	rs1187983	1	58441860	2.02e-06	0.0193174	-0.0935456	C	T	23.4502
genus Marvinbryantia	rs2842896	6	132881664	7.25e-07	0.0131146	-0.0649396	C	T	24.5192
genus Marvinbryantia	rs11645029	16	5938448	4.15e-06	0.0131551	-0.060618	G	C	21.2331
genus Marvinbryantia	rs12963345	18	46255637	6.6e-06	0.0132289	-0.059681	G	C	20.353
genus Marvinbryantia	rs2863363	3	166039765	3.11e-06	0.0136323	0.0634861	A	G	21.688
genus Marvinbryantia	rs72948274	11	79518683	3.26e-06	0.0272212	-0.126354	A	C	21.5459
genus Marvinbryantia	rs146541147	19	4542097	6.86e-06	0.0268423	0.118845	G	A	19.6031
genus Marvinbryantia	rs11620597	13	86079090	7.8e-06	0.0271688	0.119479	T	C	19.3395
genus Marvinbryantia	rs8006832	14	21577837	6.58e-06	0.0216699	-0.0952415	G	T	19.317
genus Marvinbryantia	rs3125832	1	211400180	5.03e-06	0.015012	0.0679323	A	C	20.4774
genus Methanobrevibacter	rs76029318	13	41963791	1.08e-06	0.0454319	0.222849	T	C	24.0602
genus Methanobrevibacter	rs10202904	2	125440268	3.09e-06	0.0239106	-0.112811	T	G	22.2598
genus Methanobrevibacter	rs894996	4	104418307	3.82e-06	0.0456045	0.214213	C	A	22.0635
genus Methanobrevibacter	rs11018665	11	89349287	7.03e-06	0.0254343	0.113013	A	T	19.7433
genus Methanobrevibacter	rs1334944	10	112266046	7.61e-06	0.0255492	0.115197	T	C	20.3293
genus Methanobrevibacter	rs6776814	3	15053083	8.05e-06	0.0419905	-0.188956	T	C	20.2498
genus Methanobrevibacter	rs4779844	15	31516919	9.28e-06	0.0247979	0.109639	G	C	19.5478
genus Methanobrevibacter	rs4802933	19	52925820	9.74e-06	0.0308139	-0.135628	A	G	19.3735
genus Odoribacter	rs503751	15	58063881	2.08e-07	0.0118887	0.0618294	C	G	27.0474
genus Odoribacter	rs77779484	12	67655943	6.56e-07	0.0268526	-0.133489	G	A	24.7127
genus Odoribacter	rs10423795	19	49523088	6.58e-06	0.0121164	0.0550695	C	T	20.6573
genus Odoribacter	rs6856150	4	11907559	6.06e-06	0.0194146	0.0881922	G	A	20.6349
genus Odoribacter	rs10093869	8	1266824	3.67e-06	0.0125389	-0.0577795	A	G	21.2337
genus Odoribacter	rs74553962	8	69677480	9.49e-06	0.0264106	0.121449	T	G	21.1461
genus Odoribacter	rs4793970	17	46763962	6.03e-06	0.0129154	-0.0576329	A	G	19.9125
genus Odoribacter	rs28417404	14	70944224	3.68e-06	0.0161372	-0.0726896	A	G	20.2903
genus Odoribacter	rs16918425	11	6848360	8.85e-06	0.0223785	0.0999781	A	T	19.9595
genus Olsenella	rs62112538	19	4925018	1.19e-06	0.0407033	-0.19943	C	T	24.0062
genus Olsenella	rs1035588	2	150077190	4.86e-06	0.0236848	-0.108148	A	G	20.8497
genus Olsenella	rs35225860	1	247642270	3.87e-06	0.0482391	-0.223604	A	G	21.4862
genus Olsenella	rs72691585	9	21884425	2.95e-06	0.0520814	-0.249079	C	A	22.8722
genus Olsenella	rs9460691	6	10422207	7.28e-06	0.0268645	0.119966	C	A	19.9415
genus Olsenella	rs17148768	10	10777085	2.2e-06	0.0295602	0.140434	G	A	22.57
genus Olsenella	rs61090148	4	174810498	6.44e-06	0.0231343	-0.104783	A	G	20.5148
genus Olsenella	rs7540303	1	179629191	5.32e-06	0.023638	0.108044	C	T	20.892
genus Olsenella	rs2759329	1	231960352	3.43e-06	0.0237218	-0.111131	G	A	21.9471
genus Olsenella	rs6046522	20	19969568	4.48e-06	0.0269928	0.122938	C	T	20.7434
genus Olsenella	rs8066522	17	59632873	9.7e-06	0.0240379	-0.106529	G	A	19.64
genus Oscillibacter	rs137917150	12	82366390	4.62e-06	0.0388394	-0.174992	T	A	20.2998
genus Oscillibacter	rs11990279	8	11116314	4.94e-06	0.0180457	-0.0824934	T	C	20.8972
genus Oscillibacter	rs9393920	6	28580593	9.92e-07	0.0151081	-0.0744662	A	G	24.294
genus Oscillibacter	rs234108	1	184942671	9.16e-07	0.0152632	0.0749553	A	G	24.1164
genus Oscillibacter	rs36095275	14	32270129	1.4e-06	0.0156861	-0.0752368	C	T	23.0054
genus Oscillibacter	rs11627628	14	21479605	1.01e-06	0.0290223	0.143961	T	C	24.605
genus Oscillibacter	rs133832	22	44834707	1.15e-06	0.0162411	-0.0795527	A	C	23.9928
genus Oscillibacter	rs761240	20	49507892	2.04e-06	0.0388812	-0.17664	T	G	20.6394
genus Oscillibacter	rs12649930	4	3656291	4.09e-06	0.0259612	0.121589	T	G	21.935
genus Oscillibacter	rs75453768	10	116469806	5.35e-06	0.0268629	0.12212	G	T	20.6665
genus Oscillibacter	rs16866406	2	179457147	3.08e-06	0.0208795	0.0988765	A	G	22.4256
genus Oscillibacter	rs4506202	8	21598077	3.21e-06	0.0152261	-0.0711323	A	G	21.8251
genus Oscillibacter	rs61883564	11	79013843	3.39e-06	0.0221016	-0.101351	A	G	21.0287
genus Oscillibacter	rs16934185	9	1798324	4.38e-06	0.028157	-0.129568	A	G	21.1748
genus Oscillibacter	rs12417956	11	25973451	6.03e-06	0.0174075	0.0785431	C	G	20.3585
genus Oscillibacter	rs6901560	6	36931994	6.21e-06	0.018693	0.0855032	C	G	20.9221
genus Oscillibacter	rs62206502	20	18003390	6.6e-06	0.0151349	-0.0681423	C	A	20.271
genus Oscillospira	rs28889936	4	89483300	3.37e-06	0.0252838	0.114051	A	C	20.3475
genus Oscillospira	rs12206468	6	18093691	1.04e-06	0.0269733	-0.133016	G	A	24.3185
genus Oscillospira	rs73038677	3	172373615	1.09e-06	0.0168666	-0.08321	T	A	24.3388
genus Oscillospira	rs1954532	14	28151415	2.27e-06	0.0175252	-0.0826246	T	C	22.2277
genus Oscillospira	rs751183	1	76803093	6.85e-06	0.0172216	-0.0774322	T	C	20.2162
genus Oscillospira	rs8076323	17	14881860	5.61e-06	0.0156539	0.0715392	A	G	20.8855
genus Oscillospira	rs72866977	6	56160483	5.63e-06	0.0281674	-0.130569	A	C	21.4875
genus Oscillospira	rs62422654	6	170474630	6.47e-06	0.0198088	0.0898456	C	T	20.572
genus Oscillospira	rs12925026	16	89792856	9.31e-06	0.030678	0.13559	T	C	19.5345
genus Oxalobacter	rs4428215	3	171947435	7.51e-08	0.0242237	0.130293	G	A	28.9307
genus Oxalobacter	rs736744	9	87514407	2.57e-08	0.0211262	0.117882	C	T	31.1352
genus Oxalobacter	rs6000536	22	37421469	2.06e-07	0.0253804	-0.130992	C	T	26.6374
genus Oxalobacter	rs36057338	4	189935314	8.8e-07	0.0421439	0.207847	G	T	24.323
genus Oxalobacter	rs6071435	20	59502888	1.07e-06	0.021489	-0.105512	T	A	24.1088
genus Oxalobacter	rs12002250	9	19682558	1.42e-06	0.0466317	0.217122	A	C	21.6793
genus Oxalobacter	rs1569853	6	38550301	3.65e-06	0.0296981	-0.138078	T	C	21.6166
genus Oxalobacter	rs11108500	12	96819204	3.74e-06	0.0427327	-0.199099	A	G	21.7079
genus Oxalobacter	rs10464997	8	20902693	3.3e-06	0.0294804	0.137691	G	A	21.8145
genus Oxalobacter	rs111966731	15	93941937	7.3e-06	0.047162	0.213114	T	C	20.4193
genus Oxalobacter	rs6993398	8	115560689	7.13e-06	0.0278855	0.127217	G	A	20.813
genus Oxalobacter	rs3862635	11	126582578	9.19e-06	0.0394026	-0.172142	C	T	19.0864
genus Parabacteroides	rs60884758	9	2217340	5.71e-07	0.0142249	-0.0702667	C	T	24.4006
genus Parabacteroides	rs3860755	5	169360155	1.71e-06	0.0116625	0.0558784	G	C	22.9566
genus Parabacteroides	rs4236095	6	47368687	1.93e-06	0.0157042	0.0761961	G	A	23.5416
genus Parabacteroides	rs115602804	3	191572365	1.93e-06	0.0222736	0.10308	G	A	21.4176
genus Parabacteroides	rs114567323	3	52354847	5.65e-06	0.0405199	0.186478	T	C	21.1795
genus Parabacteroides	rs7298818	12	56396953	8.54e-06	0.0200902	0.0888832	C	T	19.5736
genus Parabacteroides	rs6657302	1	85585609	9.76e-06	0.0225521	-0.10452	T	C	21.4794
genus Parabacteroides	rs11965579	6	165969505	8.87e-06	0.0381863	0.162824	G	C	18.1811
genus Parabacteroides	rs17141986	16	7045276	7.27e-06	0.0111459	0.0500303	G	C	20.1481
genus Parabacteroides	rs72893646	2	38037203	8.83e-06	0.0156668	-0.0715594	A	T	20.8629
genus Paraprevotella	rs2081023	5	174606261	2.64e-07	0.0236507	-0.122561	A	G	26.8543
genus Paraprevotella	rs9900242	17	69135631	1.14e-06	0.0175212	-0.0852967	A	G	23.6994
genus Paraprevotella	rs9602779	13	86162420	6.93e-07	0.0220264	-0.106692	A	C	23.4627
genus Paraprevotella	rs140997932	3	149298792	2.11e-06	0.0354178	-0.162376	T	C	21.0183
genus Paraprevotella	rs145020347	11	114526679	4.03e-06	0.0262323	-0.12465	A	G	22.5793
genus Paraprevotella	rs4767113	12	114131978	2.14e-06	0.018382	0.0882466	C	T	23.0469
genus Paraprevotella	rs3008582	1	195971173	4.36e-06	0.0227246	0.10572	T	C	21.6433
genus Paraprevotella	rs4756632	11	41079703	3.82e-06	0.0289897	-0.138905	G	T	22.9589
genus Paraprevotella	rs10842464	12	25249743	6.6e-06	0.0172568	-0.0758215	T	C	19.3048
genus Paraprevotella	rs3801748	7	81759508	5.2e-06	0.0171691	0.0779721	G	A	20.6244
genus Paraprevotella	rs7240324	18	69623804	5.96e-06	0.0226948	-0.10229	T	G	20.315
genus Paraprevotella	rs17109926	12	71978728	6.75e-06	0.0216172	-0.0988335	A	G	20.9031
genus Paraprevotella	rs17785622	6	83459314	1.93e-06	0.0524304	0.248065	A	G	22.3855
genus Parasutterella	rs2090816	6	137615592	2.9e-06	0.0177315	0.0840967	A	C	22.494
genus Parasutterella	rs1403396	12	126498824	2.76e-06	0.0159035	-0.0756729	A	T	22.6411
genus Parasutterella	rs55877868	17	14692867	2.87e-06	0.0228089	-0.104458	A	C	20.9735
genus Parasutterella	rs8039785	15	67316307	3.62e-06	0.0133	0.0618345	T	G	21.6151
genus Parasutterella	rs823424	8	16674526	4.95e-06	0.0156958	-0.0713448	G	A	20.6613
genus Parasutterella	rs35414597	4	15565736	1.51e-06	0.0142143	-0.0684946	T	A	23.2199
genus Parasutterella	rs2387977	20	25599776	5.38e-07	0.0134756	-0.0681778	T	C	25.5972
genus Parasutterella	rs7572229	2	72235444	6.32e-07	0.0132736	0.066273	G	A	24.9285
genus Parasutterella	rs6828768	4	65556925	1.78e-06	0.0132645	0.0636852	C	T	23.0512
genus Parasutterella	rs10899911	10	44293839	1.15e-06	0.0148151	-0.0717102	A	G	23.4288
genus Parasutterella	rs7303158	12	5275540	1.33e-06	0.0134256	0.0646859	C	T	23.2141
genus Parasutterella	rs78383039	2	178954708	1.57e-06	0.0297119	-0.146315	T	C	24.2501
genus Parasutterella	rs35055552	8	114804024	3.35e-06	0.0235433	0.109554	T	C	21.6533
genus Parasutterella	rs11715853	3	30163689	6.23e-06	0.0146114	-0.0662952	G	A	20.5864
genus Parasutterella	rs7311004	12	53260710	5.92e-06	0.0136438	-0.0617522	T	C	20.4848
genus Parasutterella	rs62273907	3	156550415	5.88e-06	0.0502262	0.229468	A	G	20.873
genus Parasutterella	rs6809952	3	193896709	8.13e-06	0.0150892	-0.0684957	G	A	20.6062
genus Peptococcus	rs10031059	4	35358594	1.24e-07	0.0225844	-0.121167	T	C	28.7838
genus Peptococcus	rs75754569	3	17793504	1.1e-08	0.0319429	0.181434	C	G	32.2619
genus Peptococcus	rs77681628	13	91182556	2.69e-07	0.0387328	0.200307	C	T	26.7446
genus Peptococcus	rs6918730	6	99020289	1.15e-06	0.0289742	0.135311	G	A	21.8092
genus Peptococcus	rs413827	14	57985112	3.3e-06	0.0237523	0.110229	G	A	21.5369
genus Peptococcus	rs2054133	2	33691809	2.14e-06	0.0188332	0.0895433	G	A	22.6058
genus Peptococcus	rs11001941	10	78716030	1.33e-06	0.0392217	-0.195611	G	A	24.8734
genus Peptococcus	rs7033353	9	104595848	2.22e-06	0.018995	0.090152	T	G	22.5254
genus Peptococcus	rs5770862	22	50973113	3.22e-06	0.0356813	0.162018	T	C	20.6179
genus Peptococcus	rs34282744	15	75073172	1.84e-06	0.0399832	0.191797	G	C	23.0107
genus Peptococcus	rs72850165	11	968356	5.74e-06	0.0300423	-0.134304	T	C	19.9853
genus Peptococcus	rs11030569	11	4019788	3.13e-06	0.0374133	-0.17402	A	T	21.6345
genus Peptococcus	rs7766680	6	162239191	3.51e-06	0.0214155	0.0976832	G	C	20.8058
genus Peptococcus	rs74592222	1	75971700	8.55e-06	0.0302965	0.137957	G	A	20.7349
genus Peptococcus	rs36121075	20	43118017	6.99e-06	0.030628	-0.14067	A	G	21.0944
genus Peptococcus	rs12069354	1	216223782	9.28e-06	0.03795	0.16763	C	T	19.5109
genus Phascolarctobacterium	rs6427992	1	203102563	2.09e-06	0.0137508	-0.0652458	G	C	22.5137
genus Phascolarctobacterium	rs75882962	12	53098742	3.19e-07	0.0190575	0.0968661	T	C	25.8352
genus Phascolarctobacterium	rs56157888	4	183252836	1.09e-06	0.0193976	0.0954864	A	C	24.2318
genus Phascolarctobacterium	rs56069061	3	168339417	1.87e-06	0.0230694	-0.111306	G	A	23.2789
genus Phascolarctobacterium	rs74540770	3	186553389	3.6e-06	0.0258621	-0.121014	G	A	21.8951
genus Phascolarctobacterium	rs76124218	17	73584441	2.67e-06	0.0344532	-0.159361	C	G	21.3946
genus Phascolarctobacterium	rs12618201	2	174436533	3.38e-06	0.0138202	0.0641657	A	G	21.5565
genus Phascolarctobacterium	rs74847270	22	47841258	5.73e-06	0.0230998	-0.104889	A	G	20.6179
genus Phascolarctobacterium	rs28525131	14	21358155	8.23e-06	0.0269048	-0.118657	G	A	19.4503
genus Phascolarctobacterium	rs1264476	8	102434276	4.3e-06	0.0166041	0.0767335	T	G	21.3569
genus Phascolarctobacterium	rs7982713	13	71376322	9.72e-06	0.0163201	0.0726922	G	A	19.8395
genus Phascolarctobacterium	rs11929846	4	17051156	8.88e-06	0.0157969	-0.0697199	T	C	19.4791
genus Prevotella7	rs430270	3	60474379	2.87e-06	0.0297055	0.139155	A	C	21.9444
genus Prevotella7	rs57404562	2	12101762	6.22e-07	0.0316057	0.155486	C	A	24.2022
genus Prevotella7	rs9959718	18	71442664	1.9e-06	0.0275361	0.133012	G	A	23.3333
genus Prevotella7	rs9608249	22	24613952	2.07e-06	0.0336317	-0.158213	A	G	22.1304
genus Prevotella7	rs2240542	2	242066314	4.84e-06	0.0261776	0.12085	C	T	21.3124
genus Prevotella7	rs2918132	10	133000320	6.42e-06	0.0254916	-0.114648	C	T	20.2275
genus Prevotella7	rs16937247	11	19943115	9.64e-06	0.0351529	0.146098	G	C	17.2729
genus Prevotella7	rs118038478	16	47237609	7.85e-06	0.0468917	0.205676	A	G	19.2386
genus Prevotella7	rs12124567	1	3343802	9.49e-06	0.0275017	-0.121281	A	G	19.4477
genus Prevotella7	rs12195431	6	91019654	8.73e-06	0.0442322	0.196528	T	C	19.7411
genus Prevotella7	rs9426434	1	29736216	9.72e-06	0.0278514	-0.123657	T	C	19.7126
genus Prevotella7	rs79263163	11	39821773	7.51e-06	0.031501	-0.143982	A	C	20.8914
genus Prevotella9	rs111509883	19	639161	1.24e-06	0.0347624	0.171131	T	C	24.2346
genus Prevotella9	rs2683313	8	19115604	1.69e-06	0.0151603	-0.0724576	A	G	22.843
genus Prevotella9	rs117271932	22	44236460	2.82e-06	0.0440393	0.208089	A	G	22.3263
genus Prevotella9	rs10512344	9	109009495	3.19e-06	0.0544087	0.247373	C	G	20.6713
genus Prevotella9	rs9428102	1	118852817	4.62e-06	0.0176068	-0.0778844	A	G	19.5677
genus Prevotella9	rs746764	20	21470713	2.04e-06	0.0193245	-0.0915772	T	C	22.4573
genus Prevotella9	rs16966465	15	38513730	9.33e-06	0.0165291	0.0743348	G	C	20.225
genus Prevotella9	rs2104588	10	12497581	8.13e-06	0.023773	0.105558	T	C	19.7159
genus Prevotella9	rs11199734	10	122819400	7e-06	0.0169462	0.0770209	A	T	20.6572
genus Prevotella9	rs7232121	18	19993452	3.76e-06	0.014423	0.0671292	G	C	21.6628
genus Prevotella9	rs11685699	2	11232685	2.03e-06	0.0295665	-0.141357	C	T	22.858
genus Prevotella9	rs9613013	22	26152738	6.1e-06	0.0202697	0.0917591	G	A	20.493
genus Prevotella9	rs2495052	1	14161251	8.97e-06	0.0188523	0.0838978	A	G	19.8049
genus Prevotella9	rs72815774	2	91954502	8.78e-06	0.0393068	-0.176186	T	C	20.0913
genus Prevotella9	rs4968431	17	59421778	8.58e-06	0.0144162	0.0640113	G	T	19.7156
genus Prevotella9	rs7976209	12	1794470	7.28e-06	0.0197951	-0.0870786	T	C	19.3513
genus Prevotella9	rs12648235	4	161115744	7.39e-06	0.0177676	0.0785902	T	C	19.5651
genus Prevotella9	rs1304512	5	63736025	5.29e-06	0.0165885	0.0761593	G	A	21.0782
genus Prevotella9	rs7237249	18	71992502	8.93e-06	0.0182126	-0.0823764	C	T	20.4579
genus RikenellaceaeRC9gutgroup	rs2900503	9	112657543	1.55e-07	0.0326671	-0.172329	G	T	27.8289
genus RikenellaceaeRC9gutgroup	rs17582787	4	149562638	3.55e-06	0.0339924	-0.157739	A	G	21.5335
genus RikenellaceaeRC9gutgroup	rs7113155	11	102429543	5.26e-06	0.0247798	0.114423	G	C	21.322
genus RikenellaceaeRC9gutgroup	rs4270579	4	84698188	5.46e-06	0.0271041	-0.118021	G	A	18.9605
genus RikenellaceaeRC9gutgroup	rs2998141	10	135010198	4.42e-06	0.0293073	-0.136346	T	C	21.644
genus RikenellaceaeRC9gutgroup	rs4717843	7	73334987	4.72e-06	0.0260548	-0.119376	G	T	20.9922
genus RikenellaceaeRC9gutgroup	rs9887954	1	164800873	4.81e-06	0.0249013	-0.114849	G	A	21.2723
genus RikenellaceaeRC9gutgroup	rs7193937	16	76605358	6.19e-06	0.027741	0.124153	G	C	20.0296
genus RikenellaceaeRC9gutgroup	rs80309088	6	165668732	4.56e-06	0.0383423	0.17405	G	A	20.6059
genus RikenellaceaeRC9gutgroup	rs12501673	4	163830516	6.29e-06	0.0262253	0.116395	A	G	19.6983
genus RikenellaceaeRC9gutgroup	rs17032291	4	155865671	6.61e-06	0.0368251	-0.169579	T	C	21.2057
genus RikenellaceaeRC9gutgroup	rs2074881	19	1970021	9.45e-06	0.032391	-0.142236	T	C	19.2828
genus RikenellaceaeRC9gutgroup	rs7712231	5	31406285	7.97e-06	0.0350462	0.156284	A	G	19.8859
genus Roseburia	rs2160994	12	50650057	9.7e-07	0.0112481	0.0550687	T	C	23.969
genus Roseburia	rs2034589	16	8307948	5.01e-07	0.0123489	0.0629765	G	C	26.0076
genus Roseburia	rs116270582	4	119349	1.2e-06	0.0329324	-0.153844	T	A	21.823
genus Roseburia	rs16910295	11	12009569	2.91e-06	0.020957	-0.0980434	T	C	21.8867
genus Roseburia	rs12740451	1	95178974	7.34e-06	0.0153607	0.0697527	T	C	20.6205
genus Roseburia	rs6445851	3	57116228	3.53e-06	0.0108158	-0.0497336	G	A	21.1437
genus Roseburia	rs9300744	13	103117486	4.75e-06	0.0126228	-0.0588452	C	T	21.7326
genus Roseburia	rs2943022	5	89598914	4.11e-06	0.0106763	0.0493786	T	C	21.3911
genus Roseburia	rs6930661	6	12774611	2.48e-06	0.0204975	-0.0961587	C	T	22.0078
genus Roseburia	rs4748237	10	16051097	4.67e-06	0.0106404	0.0488326	G	C	21.0621
genus Roseburia	rs147990086	1	145655256	8.93e-06	0.01324	-0.0578936	A	G	19.1199
genus Roseburia	rs329182	5	125076494	5.9e-06	0.0152884	0.0690327	T	C	20.3885
genus Roseburia	rs302266	1	194183650	8.13e-06	0.0172985	-0.0777312	T	C	20.1917
genus Roseburia	rs75326254	6	166170836	7.5e-06	0.0230897	-0.104628	C	T	20.5332
genus Roseburia	rs55858165	15	86512809	9.99e-06	0.0404954	0.179284	A	C	19.6008
genus Roseburia	rs57466170	15	37859065	8.3e-06	0.0171601	0.0741405	C	T	18.6669
genus Roseburia	rs78753150	5	144135655	9.98e-06	0.0214067	0.0968739	A	C	20.4793
genus Ruminiclostridium5	rs2286384	12	1891043	1.44e-06	0.0107482	-0.0518814	G	C	23.2997
genus Ruminiclostridium5	rs243585	21	19151940	1.33e-06	0.0121017	-0.0585939	C	G	23.443
genus Ruminiclostridium5	rs79968837	20	41177956	1.15e-06	0.0193507	-0.0950311	A	G	24.1177
genus Ruminiclostridium5	rs2482038	10	12835085	1.7e-06	0.0108777	0.0518991	C	A	22.7639
genus Ruminiclostridium5	rs113753996	5	32477664	3.99e-06	0.0174463	0.0820689	T	C	22.1285
genus Ruminiclostridium5	rs1492620	6	50405920	3.53e-06	0.0180073	-0.0830505	T	C	21.271
genus Ruminiclostridium5	rs2791343	8	131316030	5.54e-06	0.0113369	0.051717	T	C	20.8104
genus Ruminiclostridium5	rs10827477	10	35262588	2.19e-06	0.0115163	-0.0547387	A	G	22.5922
genus Ruminiclostridium5	rs6121460	20	60293505	2.64e-06	0.0199206	0.0932955	G	A	21.934
genus Ruminiclostridium5	rs2801960	1	41878680	6.21e-06	0.0115111	0.0520975	C	G	20.4832
genus Ruminiclostridium5	rs73002572	2	103755970	8.82e-06	0.0414078	0.181548	G	C	19.2227
genus Ruminiclostridium5	rs8053158	16	86769909	5.9e-06	0.0159151	-0.0740543	A	G	21.6512
genus Ruminiclostridium5	rs1223978	13	108775162	8.16e-06	0.0108254	0.0484169	T	C	20.0034
genus Ruminiclostridium5	rs2833828	21	33811886	6.82e-06	0.0108702	0.0489617	G	A	20.2879
genus Ruminiclostridium5	rs4955951	3	55243531	9.96e-06	0.0165826	-0.0713749	A	G	18.5261
genus Ruminiclostridium6	rs1871858	15	61047117	9.12e-06	0.0237274	-0.105422	C	G	19.7404
genus Ruminiclostridium6	rs116969552	10	128214403	9.16e-06	0.0376681	-0.166823	A	G	19.6139
genus Ruminiclostridium6	rs2548459	19	49209339	6.4e-06	0.0122755	0.0554866	C	T	20.4315
genus Ruminiclostridium6	rs73176030	7	101271282	7.29e-06	0.013208	0.058665	T	C	19.7282
genus Ruminiclostridium6	rs71414120	14	56938952	1.08e-06	0.0406434	0.200894	T	G	24.4317
genus Ruminiclostridium6	rs1756364	14	20954661	2.54e-07	0.0197169	0.0999189	G	T	25.6815
genus Ruminiclostridium6	rs11992182	8	79766499	4.65e-06	0.0137876	0.0625299	A	C	20.5684
genus Ruminiclostridium6	rs61060922	16	72136154	1.09e-06	0.0322283	0.15913	T	G	24.3796
genus Ruminiclostridium6	rs79968172	1	240503826	1.66e-06	0.0243083	0.11614	G	A	22.8271
genus Ruminiclostridium6	rs77193512	11	40289063	1.3e-06	0.0153163	0.0736533	A	G	23.1246
genus Ruminiclostridium6	rs72991535	18	76018244	4.95e-06	0.0295174	0.135604	T	G	21.1051
genus Ruminiclostridium6	rs663262	11	86179076	3.39e-06	0.0310715	-0.13498	T	C	18.872
genus Ruminiclostridium6	rs9555756	13	111703249	7.1e-06	0.0176692	-0.0804138	A	C	20.7123
genus Ruminiclostridium6	rs792058	2	5548605	8.58e-06	0.0125423	0.0554234	G	A	19.5268
genus Ruminiclostridium6	rs10829821	10	132651293	3.47e-06	0.0216072	-0.097606	T	C	20.4058
genus Ruminiclostridium6	rs67479537	19	10115515	9.3e-06	0.026487	0.118994	T	C	20.183
genus Ruminiclostridium6	rs35362464	4	36478011	8.99e-06	0.0165387	0.0720077	C	A	18.9564
genus RuminococcaceaeNK4A214group	rs5994253	22	17793012	2.35e-07	0.0157621	-0.0811302	A	G	26.4934
genus RuminococcaceaeNK4A214group	rs136761	22	49796014	8.15e-07	0.0119155	-0.0587521	G	A	24.3122
genus RuminococcaceaeNK4A214group	rs11586410	1	157338888	3.66e-07	0.0169937	-0.0863422	G	A	25.8149
genus RuminococcaceaeNK4A214group	rs34576931	12	78373555	4.72e-06	0.0194886	-0.0873312	G	C	20.0806
genus RuminococcaceaeNK4A214group	rs114244418	2	235430299	3.59e-06	0.0372779	-0.175266	C	G	22.1051
genus RuminococcaceaeNK4A214group	rs4814689	20	18030357	4.55e-06	0.0230708	-0.1083	C	T	22.036
genus RuminococcaceaeNK4A214group	rs73158814	7	132042135	2.2e-06	0.0227458	-0.109257	C	G	23.0726
genus RuminococcaceaeNK4A214group	rs12731	2	239087912	4.87e-06	0.0115053	-0.0527684	A	G	21.0353
genus RuminococcaceaeNK4A214group	rs7573569	2	141897042	3.23e-06	0.0233638	0.107739	T	C	21.2645
genus RuminococcaceaeNK4A214group	rs147475196	3	26509287	4.72e-06	0.0295196	-0.133769	A	G	20.5347
genus RuminococcaceaeNK4A214group	rs62027366	16	24073806	6.58e-06	0.0137612	0.0615389	T	C	19.9981
genus RuminococcaceaeNK4A214group	rs12642039	4	159932022	3.43e-06	0.0119397	-0.0553003	T	C	21.4519
genus RuminococcaceaeNK4A214group	rs35559912	5	35288938	4.89e-06	0.0203674	-0.0925071	T	C	20.6291
genus RuminococcaceaeNK4A214group	rs13087692	3	84725039	8.69e-06	0.012594	0.0574623	T	G	20.8181
genus RuminococcaceaeNK4A214group	rs6681678	1	100248591	9.05e-06	0.024	-0.100174	C	T	17.4216
genus RuminococcaceaeNK4A214group	rs11241747	5	123846318	6.59e-06	0.0120035	0.0533858	C	T	19.7806
genus RuminococcaceaeUCG002	rs77564310	15	80713184	3.29e-07	0.0140855	-0.0713093	A	C	25.6298
genus RuminococcaceaeUCG002	rs55793120	12	47384118	4.81e-07	0.027414	0.137396	T	C	25.1191
genus RuminococcaceaeUCG002	rs10927423	1	14732458	8.5e-07	0.0147712	-0.0713617	C	A	23.3398
genus RuminococcaceaeUCG002	rs67746927	4	12207874	9.17e-07	0.0110357	-0.054237	C	G	24.1541
genus RuminococcaceaeUCG002	rs116974815	11	111712942	2.03e-06	0.0396566	-0.189731	C	A	22.8899
genus RuminococcaceaeUCG002	rs7155595	14	77502546	1.15e-06	0.0116986	0.0569929	C	A	23.734
genus RuminococcaceaeUCG002	rs7120052	11	86335459	1.97e-06	0.0135523	0.0624796	A	C	21.2544
genus RuminococcaceaeUCG002	rs10916131	1	227563126	2.87e-06	0.0146753	-0.069333	C	T	22.3205
genus RuminococcaceaeUCG002	rs79016051	1	238938497	2.34e-06	0.0189424	-0.0887747	C	T	21.9638
genus RuminococcaceaeUCG002	rs12463378	19	54475808	2.96e-06	0.0112086	-0.0522061	A	G	21.6938
genus RuminococcaceaeUCG002	rs11750293	5	123822114	1.76e-06	0.0120512	-0.0578304	G	T	23.0276
genus RuminococcaceaeUCG002	rs2265670	1	190171640	2.99e-06	0.0109287	-0.0512404	C	G	21.9831
genus RuminococcaceaeUCG002	rs6793778	3	24045453	9.81e-06	0.0125258	-0.0558706	C	T	19.8955
genus RuminococcaceaeUCG002	rs15256	10	73820548	9.46e-06	0.016834	0.0732376	C	T	18.9275
genus RuminococcaceaeUCG002	rs882348	4	23325040	5.45e-06	0.0178618	-0.0799946	A	G	20.0572
genus RuminococcaceaeUCG002	rs72874194	2	45178830	3.47e-06	0.016725	-0.0770289	G	C	21.2118
genus RuminococcaceaeUCG002	rs7342369	12	129451330	5.66e-06	0.0116023	-0.0527803	C	A	20.6944
genus RuminococcaceaeUCG002	rs10964441	9	20131746	7.45e-06	0.034486	-0.14906	G	A	18.6826
genus RuminococcaceaeUCG002	rs11607472	11	43344751	7.19e-06	0.0176325	-0.0780229	A	G	19.5802
genus RuminococcaceaeUCG002	rs7249614	19	43637890	9.07e-06	0.0110807	-0.0492778	A	G	19.7775
genus RuminococcaceaeUCG002	rs76847269	5	141014951	5.17e-06	0.0356151	0.163508	A	G	21.0771
genus RuminococcaceaeUCG002	rs6542556	2	120757853	7.86e-06	0.011406	0.050974	A	G	19.9724
genus RuminococcaceaeUCG002	rs57079348	13	87920450	7.22e-06	0.017282	-0.076573	T	G	19.632
genus RuminococcaceaeUCG002	rs56030423	15	90780618	6.3e-06	0.0216344	-0.0982874	G	A	20.6398
genus RuminococcaceaeUCG002	rs362417	14	73589896	7.8e-06	0.0120984	-0.054863	G	C	20.5638
genus RuminococcaceaeUCG002	rs113147300	9	114066670	7.69e-06	0.0164562	-0.075842	A	G	21.2403
genus RuminococcaceaeUCG003	rs73341549	7	51541468	1.51e-07	0.0318768	-0.169857	T	C	28.3935
genus RuminococcaceaeUCG003	rs6759615	2	205238716	7.86e-07	0.0200204	0.102523	A	G	26.2238
genus RuminococcaceaeUCG003	rs646327	19	49209851	7.83e-07	0.011837	0.0586696	G	A	24.5667
genus RuminococcaceaeUCG003	rs11613919	12	75496463	1.63e-06	0.0155716	0.0727604	G	T	21.8334
genus RuminococcaceaeUCG003	rs16959793	15	35071718	2.22e-06	0.0131259	-0.062527	A	C	22.6924
genus RuminococcaceaeUCG003	rs11243416	9	134416970	1.67e-06	0.0191203	-0.0925653	T	C	23.4372
genus RuminococcaceaeUCG003	rs4452755	8	82026852	3.29e-06	0.0134741	-0.0634463	A	C	22.1725
genus RuminococcaceaeUCG003	rs10490280	2	37905976	4.16e-06	0.0143309	-0.0672094	C	T	21.9943
genus RuminococcaceaeUCG003	rs4532474	6	105781538	4.82e-06	0.017045	0.0769231	G	A	20.3667
genus RuminococcaceaeUCG003	rs4629039	18	46485154	6.54e-06	0.0122659	0.0553742	T	A	20.3804
genus RuminococcaceaeUCG003	rs2523124	7	97348436	5.78e-06	0.0120823	-0.0546625	T	C	20.4681
genus RuminococcaceaeUCG003	rs3013089	1	13794594	4.38e-06	0.0120346	-0.0551473	G	A	20.9984
genus RuminococcaceaeUCG003	rs78720113	3	41982393	7.59e-06	0.0249601	-0.115348	A	G	21.3566
genus RuminococcaceaeUCG003	rs139730	22	25292719	9.72e-06	0.0130645	-0.0577655	G	C	19.5503
genus RuminococcaceaeUCG004	rs9818949	3	197683751	5.39e-06	0.0188671	0.0859927	G	T	20.7735
genus RuminococcaceaeUCG004	rs6769553	3	54427795	7.91e-08	0.0157451	0.0849743	A	G	29.1264
genus RuminococcaceaeUCG004	rs12125734	1	103732214	2.09e-07	0.0257417	0.133972	G	T	27.0865
genus RuminococcaceaeUCG004	rs511258	3	169966722	4.52e-06	0.0162475	-0.0757474	G	A	21.7352
genus RuminococcaceaeUCG004	rs2248146	7	24791998	8.2e-06	0.0153649	0.0689452	T	C	20.1348
genus RuminococcaceaeUCG004	rs10976229	9	7317307	7.04e-06	0.0214554	0.095976	T	G	20.0103
genus RuminococcaceaeUCG004	rs7569771	2	239846337	8.12e-06	0.0170308	-0.075914	A	G	19.8689
genus RuminococcaceaeUCG004	rs872501	8	139253064	5.81e-06	0.025946	0.116125	G	A	20.0313
genus RuminococcaceaeUCG004	rs550351	1	18676399	9.43e-06	0.018003	0.078587	A	C	19.055
genus RuminococcaceaeUCG004	rs3800154	6	2119329	6.12e-06	0.0177639	-0.0797959	A	C	20.1782
genus RuminococcaceaeUCG004	rs11961899	6	132887921	9.18e-06	0.0161381	-0.0707825	G	A	19.2374
genus RuminococcaceaeUCG004	rs7123615	11	15771251	7.09e-06	0.0179592	-0.0786157	C	G	19.1623
genus RuminococcaceaeUCG009	rs8009993	14	39306809	4.42e-08	0.0244857	-0.135936	G	C	30.821
genus RuminococcaceaeUCG009	rs1550196	17	32786955	1.13e-06	0.0262478	0.130842	G	A	24.8488
genus RuminococcaceaeUCG009	rs4708333	6	78106701	1.56e-06	0.0174757	-0.084033	T	G	23.1223
genus RuminococcaceaeUCG009	rs61779334	1	39983022	1.94e-06	0.0292072	-0.138137	G	C	22.3687
genus RuminococcaceaeUCG009	rs4079028	1	202299085	3.28e-06	0.019936	0.0915623	C	T	21.0939
genus RuminococcaceaeUCG009	rs2058609	12	12970792	3.12e-06	0.017472	0.0816464	A	G	21.8369
genus RuminococcaceaeUCG009	rs12508214	4	7426937	4.75e-06	0.0168937	-0.0774649	C	T	21.0262
genus RuminococcaceaeUCG009	rs9558661	13	106650093	7.01e-06	0.0200739	-0.0897823	T	C	20.0041
genus RuminococcaceaeUCG009	rs758191	16	1979831	9.01e-06	0.0375113	0.17702	T	G	22.2699
genus RuminococcaceaeUCG009	rs2192926	2	75512668	4.88e-06	0.0192989	-0.089048	A	G	21.2904
genus RuminococcaceaeUCG009	rs113006825	6	51803869	7.98e-06	0.0208035	-0.0928893	T	C	19.937
genus RuminococcaceaeUCG009	rs138460696	2	66396776	9.81e-06	0.0315794	0.139274	A	G	19.4506
genus RuminococcaceaeUCG009	rs6952765	7	32001710	8.13e-06	0.0166777	0.0732099	G	A	19.2694
genus RuminococcaceaeUCG009	rs78410648	19	52399401	9.67e-06	0.0277317	0.120989	A	G	19.0344
genus RuminococcaceaeUCG011	rs1416041	6	105073676	7.04e-08	0.0339898	-0.182339	A	C	28.7781
genus RuminococcaceaeUCG011	rs12724320	1	179370499	1.52e-06	0.0249229	-0.120881	C	T	23.5243
genus RuminococcaceaeUCG011	rs79113084	12	29634919	2.06e-06	0.0317519	-0.152166	C	T	22.9664
genus RuminococcaceaeUCG011	rs9729514	1	219901055	2.37e-06	0.0394616	0.184934	A	G	21.9625
genus RuminococcaceaeUCG011	rs2729556	7	111763988	3.19e-06	0.0233699	-0.109097	C	T	21.7928
genus RuminococcaceaeUCG011	rs10274562	7	11222521	6.5e-06	0.0244556	0.110917	C	T	20.5704
genus RuminococcaceaeUCG011	rs4490371	3	76205107	7.75e-06	0.0248963	-0.111816	T	C	20.1717
genus RuminococcaceaeUCG011	rs12636310	3	185469491	2.81e-06	0.0282037	0.132725	G	A	22.1461
genus RuminococcaceaeUCG013	rs4385846	10	115650278	6.46e-06	0.0131807	0.0598405	G	T	20.6117
genus RuminococcaceaeUCG013	rs12781711	10	2219930	2.55e-08	0.0117477	-0.0656129	C	T	31.1944
genus RuminococcaceaeUCG013	rs12189346	5	141395140	1.68e-06	0.014558	0.0684961	G	A	22.1374
genus RuminococcaceaeUCG013	rs75088940	12	30245557	2.55e-06	0.0200712	-0.0942968	T	C	22.0722
genus RuminococcaceaeUCG013	rs16918863	10	19780463	4.16e-06	0.0240157	0.111491	A	C	21.5522
genus RuminococcaceaeUCG013	rs76973485	3	9534657	3.35e-06	0.0418213	0.194976	G	T	21.7353
genus RuminococcaceaeUCG013	rs12485353	3	197049996	4.19e-06	0.0130847	-0.0607903	G	A	21.5844
genus RuminococcaceaeUCG013	rs9565219	13	76583319	8.73e-06	0.0117701	-0.0524592	T	A	19.8646
genus RuminococcaceaeUCG013	rs1729063	16	10863459	9.64e-06	0.0120757	-0.0533411	G	C	19.5121
genus RuminococcaceaeUCG013	rs7784330	7	32530997	8.16e-06	0.0112066	-0.0498329	G	A	19.7735
genus RuminococcaceaeUCG013	rs11581881	1	9361576	4.73e-06	0.0144736	0.0661211	C	T	20.8701
genus RuminococcaceaeUCG013	rs2428106	9	136620584	8.38e-06	0.0109903	-0.0490863	C	G	19.9482
genus RuminococcaceaeUCG013	rs2730183	8	40311885	8.44e-06	0.0109907	-0.0488692	G	A	19.7704
genus RuminococcaceaeUCG013	rs9313055	5	3628882	9.55e-06	0.023446	0.105087	T	C	20.0892
genus RuminococcaceaeUCG013	rs12336782	9	13609119	8.6e-06	0.0189311	-0.0856047	T	C	20.4477
genus Ruminococcus1	rs10769159	11	45688595	5.29e-09	0.0110059	-0.0640277	G	C	33.8441
genus Ruminococcus1	rs7117576	11	114023573	6.48e-07	0.0170891	0.0829505	A	G	23.5612
genus Ruminococcus1	rs17781867	17	71256018	1.96e-06	0.0211728	0.0999271	C	T	22.2746
genus Ruminococcus1	rs7583465	2	10533921	2.56e-06	0.0112619	0.0527654	C	T	21.9521
genus Ruminococcus1	rs78613526	2	65925212	5.11e-06	0.0367639	0.167497	G	A	20.7572
genus Ruminococcus1	rs78572139	5	15944587	5.23e-06	0.0279411	0.125038	G	A	20.026
genus Ruminococcus1	rs3000856	1	12778598	9.28e-06	0.0162766	-0.0709997	T	A	19.0277
genus Ruminococcus1	rs6493760	15	55439182	3.38e-06	0.0115885	0.0535262	C	T	21.3345
genus Ruminococcus1	rs10167839	2	181882879	8.09e-06	0.0116306	0.0519509	A	G	19.9516
genus Ruminococcus1	rs11783695	8	144596903	4.73e-06	0.0161398	-0.0734114	G	T	20.6886
genus Ruminococcus1	rs10995816	10	65870347	8.38e-06	0.0174689	-0.0762002	C	G	19.0275
genus Ruminococcus1	rs3819978	1	241789757	8.74e-06	0.0260137	-0.11504	C	T	19.5566
genus Ruminococcus1	rs4849717	2	119481372	8.83e-06	0.0299816	0.132764	T	A	19.6087
genus Ruminococcus1	rs6105066	20	13258628	5.06e-06	0.013425	-0.0607052	T	C	20.4467
genus Sellimonas	rs7968030	12	100709313	5.56e-06	0.0280617	-0.12711	A	T	20.5179
genus Sellimonas	rs4600608	2	180278564	4.95e-06	0.0301702	-0.137152	A	G	20.6656
genus Sellimonas	rs13417181	2	174308394	7.62e-07	0.0337521	0.166509	T	C	24.3374
genus Sellimonas	rs2371572	2	213214174	4.46e-07	0.0250862	0.127349	A	C	25.7703
genus Sellimonas	rs113379006	3	42008186	7.21e-06	0.0357025	-0.162759	T	C	20.7822
genus Sellimonas	rs2187447	11	79332972	3.98e-06	0.0527695	0.243457	A	C	21.2852
genus Sellimonas	rs2016057	15	52105282	1.03e-06	0.0256153	-0.125878	A	C	24.1489
genus Sellimonas	rs72553859	1	247579710	5.38e-06	0.0332626	-0.150458	G	C	20.4606
genus Sellimonas	rs56203279	7	111501524	3.72e-06	0.0269115	-0.124045	T	C	21.2463
genus Sellimonas	rs553697	6	93730393	6.13e-06	0.0339099	-0.153767	T	C	20.5625
genus Sellimonas	rs41816	7	106250164	8.39e-06	0.0291087	0.132201	A	G	20.6265
genus Senegalimassilia	rs11787826	9	34332382	2.63e-06	0.0171154	0.081327	C	A	22.5785
genus Senegalimassilia	rs72887800	17	74949284	2.42e-06	0.0175721	-0.0822462	T	A	21.9071
genus Senegalimassilia	rs7225245	17	48379615	4.18e-06	0.0170421	0.079173	G	A	21.5828
genus Senegalimassilia	rs57512504	13	19489214	2.03e-06	0.0172241	0.0819494	T	A	22.637
genus Senegalimassilia	rs10036909	5	127861692	8.05e-06	0.0400881	0.185519	C	T	21.4165
genus Senegalimassilia	rs13383270	2	220831701	6.04e-06	0.017084	0.0774679	G	C	20.5619
genus Senegalimassilia	rs1990708	2	206654123	8.91e-06	0.0247785	-0.109619	A	C	19.5715
genus Senegalimassilia	rs2017373	14	34431996	9.5e-06	0.0176841	0.0782258	C	T	19.5675
genus Slackia	rs8901	17	74267010	6.07e-07	0.0186813	0.0934594	C	T	25.0283
genus Slackia	rs4492265	7	13523683	2.41e-06	0.0191658	-0.0905757	A	G	22.3341
genus Slackia	rs16894137	8	96946291	2.71e-06	0.0263047	-0.122792	C	T	21.7909
genus Slackia	rs112764253	7	78282725	3.4e-06	0.0411598	0.194714	T	A	22.3793
genus Slackia	rs12440440	15	34041896	2.63e-06	0.0190582	0.0901934	A	G	22.3967
genus Slackia	rs10409783	19	4555786	7.7e-06	0.0211239	0.0950828	A	G	20.2607
genus Slackia	rs35156985	7	99451715	8.06e-06	0.0348085	-0.155709	T	C	20.0105
genus Slackia	rs13339230	16	7460475	7.42e-06	0.0330635	0.147055	C	G	19.7816
genus Slackia	rs58767323	4	57167507	4.6e-06	0.0227077	-0.102833	G	C	20.5079
genus Streptococcus	rs11110281	12	100584014	2.58e-09	0.0227398	-0.137519	T	C	36.5722
genus Streptococcus	rs4968759	17	61298020	3.78e-06	0.0112068	-0.0515109	A	G	21.1268
genus Streptococcus	rs11764382	7	46774896	1.29e-06	0.0143671	-0.0695345	A	G	23.424
genus Streptococcus	rs72739637	15	41663393	1.03e-06	0.0193213	0.0959942	A	G	24.6842
genus Streptococcus	rs1918540	11	131649446	2.44e-06	0.0128148	0.059639	G	A	21.6589
genus Streptococcus	rs17708276	8	10199548	3.04e-06	0.0170628	-0.0793955	A	G	21.6518
genus Streptococcus	rs10448310	9	93556174	3.31e-06	0.0111324	-0.0517935	A	G	21.6459
genus Streptococcus	rs11720390	3	94103591	3.59e-06	0.0228121	0.107024	G	A	22.0105
genus Streptococcus	rs395407	5	169689604	4.37e-06	0.0173697	-0.0792781	G	C	20.8315
genus Streptococcus	rs7916711	10	28588269	2.72e-06	0.0217362	0.102891	A	G	22.4071
genus Streptococcus	rs71481756	10	8102404	6.51e-06	0.0207949	0.0931048	T	G	20.0461
genus Streptococcus	rs2370083	14	97526750	9.75e-06	0.0185851	-0.0816836	G	T	19.317
genus Streptococcus	rs10028567	4	53657577	7.3e-06	0.0191881	-0.0921167	C	T	23.0469
genus Streptococcus	rs6806351	3	132058723	4.94e-06	0.0136647	-0.0633829	T	C	21.515
genus Streptococcus	rs57646748	4	37452858	5.48e-06	0.0200344	-0.0907696	G	A	20.527
genus Streptococcus	rs9903102	17	80576624	4.18e-06	0.0155275	-0.0709483	C	A	20.8776
genus Streptococcus	rs6563952	16	73391982	5.82e-06	0.0180035	0.0827344	G	C	21.1182
genus Subdoligranulum	rs12638227	3	62327558	2.48e-07	0.0108552	-0.0557288	G	C	26.3562
genus Subdoligranulum	rs10065321	5	141857415	2.1e-06	0.0108105	-0.0512828	T	C	22.5035
genus Subdoligranulum	rs4347804	2	218215847	2.18e-06	0.0357483	0.166063	A	G	21.5792
genus Subdoligranulum	rs6555306	5	4671383	2.81e-06	0.0155463	-0.0740777	T	C	22.705
genus Subdoligranulum	rs3761728	4	48990885	3.87e-06	0.0118866	-0.0543458	T	G	20.9033
genus Subdoligranulum	rs2114677	10	125472937	2.72e-06	0.0230829	-0.104176	C	T	20.3685
genus Subdoligranulum	rs75158211	19	29644694	7.52e-06	0.015933	-0.072343	T	C	20.6156
genus Subdoligranulum	rs2171249	6	153694029	4.51e-06	0.0233213	0.106744	C	T	20.9498
genus Subdoligranulum	rs35940633	14	86933898	4.22e-06	0.011001	-0.0511008	G	A	21.5769
genus Subdoligranulum	rs76528319	5	117799448	7.41e-06	0.0310662	-0.143279	G	T	21.2709
genus Subdoligranulum	rs1667315	2	232408743	6.72e-06	0.0107452	0.0485017	G	A	20.3744
genus Subdoligranulum	rs76664262	3	183716408	4.87e-06	0.0185357	0.0834078	T	A	20.2487
genus Subdoligranulum	rs10497836	2	200288718	8.38e-06	0.0118697	-0.0524065	C	T	19.4934
genus Subdoligranulum	rs16962433	16	13684415	7.65e-06	0.0189213	0.0855999	A	T	20.4665
genus Sutterella	rs13173038	5	58499183	2.73e-06	0.0151627	-0.0718076	A	G	22.4278
genus Sutterella	rs2321387	13	58689340	1.87e-06	0.0124509	-0.0592876	G	A	22.6738
genus Sutterella	rs7499539	16	85038065	2.36e-06	0.0130998	0.0617478	A	G	22.2183
genus Sutterella	rs143438747	1	63278549	3.28e-06	0.0306867	-0.145793	T	C	22.572
genus Sutterella	rs62501473	7	150126751	5.52e-06	0.0149416	0.0694233	G	A	21.588
genus Sutterella	rs9350083	6	18583878	8.23e-06	0.0133929	-0.0593069	T	G	19.6091
genus Sutterella	rs7638039	3	70588939	8.66e-06	0.0143887	0.0645624	T	C	20.1335
genus Sutterella	rs11591622	10	102520687	6.5e-06	0.0151375	-0.0688382	T	G	20.68
genus Sutterella	rs2613606	7	111285025	7.2e-06	0.0124117	-0.0556794	C	T	20.1244
genus Sutterella	rs1145877	6	82386821	7.2e-06	0.0162413	-0.073548	A	G	20.5068
genus Sutterella	rs607327	11	111695709	6.63e-06	0.0129053	0.0578334	C	T	20.0827
genus Sutterella	rs2050185	6	147936781	7.97e-06	0.0128766	0.0575138	G	A	19.9499
genus Terrisporobacter	rs58405430	11	20621043	7.94e-06	0.0301177	0.134617	G	T	19.9782
genus Terrisporobacter	rs7034891	9	117245252	4.54e-06	0.0173794	-0.0799209	G	C	21.1472
genus Terrisporobacter	rs1883097	11	8938819	4.16e-07	0.0454642	0.226399	C	T	24.7976
genus Terrisporobacter	rs2569953	3	144148905	8.95e-06	0.0174641	-0.0775591	A	C	19.723
genus Terrisporobacter	rs7184125	16	15920394	8.48e-06	0.0205493	0.091256	T	C	19.7209
genus Terrisporobacter	rs2872237	19	17026940	3.97e-06	0.0175943	-0.0814505	C	A	21.431
genus Turicibacter	rs3734633	6	126111881	5.32e-06	0.02683	-0.120957	G	A	20.3244
genus Turicibacter	rs149744580	2	63366962	7.01e-08	0.0315478	0.169883	A	G	28.9974
genus Turicibacter	rs4869133	5	95717619	2.55e-06	0.027197	0.131186	G	A	23.2667
genus Turicibacter	rs12603364	17	43117476	8.67e-07	0.0225598	0.110861	T	C	24.1482
genus Turicibacter	rs11054680	12	12242455	2.31e-06	0.0226998	-0.104751	T	C	21.2949
genus Turicibacter	rs55756211	7	130972179	2.81e-06	0.0240708	-0.115115	T	C	22.871
genus Turicibacter	rs61265175	11	1681862	4.14e-06	0.0185778	-0.0858591	G	C	21.3592
genus Turicibacter	rs7199484	16	49826299	5.77e-06	0.0160172	-0.0731428	G	A	20.8532
genus Turicibacter	rs11649454	16	10181248	3.27e-06	0.0203433	0.0950891	G	C	21.8483
genus Turicibacter	rs2834977	21	36929643	3.96e-06	0.0208261	-0.0959995	T	C	21.2482
genus Turicibacter	rs2952020	8	26027842	5.63e-06	0.0165764	-0.0759019	G	A	20.9665
genus Turicibacter	rs11666533	19	11864932	7.37e-06	0.0248436	-0.111689	C	T	20.2112
genus Turicibacter	rs2221441	5	170048048	3.46e-06	0.015343	0.0710364	G	C	21.4358
genus Turicibacter	rs4247078	15	92605098	5.46e-06	0.0155221	0.0710377	C	G	20.9448
genus Tyzzerella3	rs6920448	6	5755626	4.15e-06	0.0305446	-0.141081	C	T	21.3337
genus Tyzzerella3	rs67476743	19	1030320	3.74e-09	0.022208	0.132164	T	G	35.4165
genus Tyzzerella3	rs17706273	5	16388259	5.88e-07	0.0274708	-0.140368	T	C	26.1094
genus Tyzzerella3	rs7561370	2	57810406	1.52e-06	0.0286292	0.131341	T	C	21.0466
genus Tyzzerella3	rs17809157	7	82547827	1.54e-06	0.0336386	-0.163819	A	T	23.7167
genus Tyzzerella3	rs55799124	17	3738781	1.34e-06	0.0238604	-0.11435	A	G	22.9677
genus Tyzzerella3	rs7019909	9	33113322	1.76e-06	0.0301626	0.144156	T	C	22.8414
genus Tyzzerella3	rs75091807	13	35023691	1.71e-06	0.0383029	-0.184966	G	T	23.3196
genus Tyzzerella3	rs4904512	14	89595945	3.09e-06	0.0250306	-0.117151	T	C	21.9054
genus Tyzzerella3	rs7333521	13	81593016	4.88e-06	0.0453121	-0.207191	T	C	20.9082
genus Tyzzerella3	rs112102233	10	46098286	6.18e-06	0.0477575	-0.216348	A	G	20.5222
genus Tyzzerella3	rs1232220	6	102680257	7.91e-06	0.031828	-0.143869	G	T	20.4323
genus Tyzzerella3	rs191093	12	77390329	6.76e-06	0.0353306	0.159008	G	A	20.2552
genus Tyzzerella3	rs10898797	11	87588698	8.85e-06	0.0274683	0.12238	C	T	19.85
genus unknowngenus	rs55682560	15	87392290	4.97e-07	0.0261319	-0.131519	C	T	25.3302
genus unknowngenus	rs9979874	21	38612024	1.05e-06	0.0150911	-0.0738925	G	C	23.9749
genus unknowngenus	rs28691777	17	58149405	6.96e-07	0.0266996	0.137134	C	T	26.3802
genus unknowngenus	rs66714985	8	3305122	4.85e-06	0.0252447	0.116908	A	C	21.446
genus unknowngenus	rs6588624	1	56849539	1.79e-06	0.0138147	-0.0662317	G	A	22.9853
genus unknowngenus	rs7538034	1	71391694	2.37e-06	0.0165982	-0.078598	T	G	22.4233
genus unknowngenus	rs118104867	8	123977538	3.44e-06	0.0455098	0.214464	C	T	22.2075
genus unknowngenus	rs2191834	2	229942951	2.5e-06	0.0159136	0.0746375	G	T	21.9977
genus unknowngenus	rs7725895	5	142244898	3.94e-06	0.0240367	-0.116224	A	G	23.3797
genus unknowngenus	rs7226487	18	74373125	3.58e-06	0.0138701	-0.0643682	A	G	21.5368
genus unknowngenus	rs17121075	14	85856796	7.91e-06	0.0172234	0.0769254	G	A	19.9482
genus unknowngenus	rs10517600	4	155632958	6.83e-06	0.0139364	0.0626993	T	G	20.2406
genus unknowngenus	rs10904722	10	6714424	5.05e-06	0.0147123	-0.0672314	C	T	20.8825
genus unknowngenus	rs6755871	2	202450739	9.33e-06	0.0138976	-0.0613825	C	G	19.5079
genus unknowngenus	rs34088226	5	4308946	7.66e-06	0.026924	-0.117807	A	G	19.1454
genus unknowngenus	rs13409132	2	205616346	4.37e-06	0.0352154	-0.165419	A	G	22.0649
genus unknowngenus	rs989682	3	15564453	6.85e-06	0.0155364	0.070194	A	G	20.4126
genus unknowngenus	rs9864379	3	14306949	4.66e-08	0.0292752	-0.160521	T	C	30.0653
genus unknowngenus	rs11150282	16	80493705	7.36e-07	0.0197127	0.098235	T	C	24.8337
genus unknowngenus	rs16851659	1	230523039	1.27e-06	0.0186555	-0.0895168	G	C	23.0247
genus unknowngenus	rs4129395	9	115975389	1.22e-06	0.0185253	0.0904264	G	A	23.8264
genus unknowngenus	rs1221147	9	122046549	4.86e-06	0.0279161	0.126305	T	A	20.4706
genus unknowngenus	rs79790072	15	100747683	3.54e-06	0.0488017	0.226103	T	C	21.4655
genus unknowngenus	rs73074665	7	20010624	3.62e-06	0.0356037	0.164631	A	T	21.3813
genus unknowngenus	rs367480	11	2937631	7.52e-06	0.0185948	-0.0841649	G	A	20.4871
genus unknowngenus	rs113884518	9	24648997	7.74e-06	0.0455376	-0.20591	T	C	20.4463
genus unknowngenus	rs789069	18	1008278	6.5e-06	0.0234459	-0.10413	A	C	19.725
genus unknowngenus	rs8028558	15	62055753	9.78e-06	0.0188504	0.08346	A	G	19.6027
genus unknowngenus	rs28678345	17	53906328	8.06e-06	0.0471377	0.213083	T	C	20.4344
genus unknowngenus	rs638542	1	109845252	5.17e-06	0.0157049	-0.070592	G	A	20.2041
genus unknowngenus	rs74603314	14	46519718	2.28e-06	0.0489701	0.230767	T	C	22.2068
genus unknowngenus	rs76373661	3	3771148	5.16e-06	0.0202986	0.0908218	G	A	20.0193
genus unknowngenus	rs17235252	7	82536037	2.16e-06	0.0255463	-0.122002	T	C	22.8076
genus unknowngenus	rs62188991	2	177374176	5.27e-06	0.0241355	-0.110864	G	C	21.0993
genus unknowngenus	rs949341	11	112386785	7.73e-06	0.0147216	0.0656602	G	A	19.8926
genus unknowngenus	rs13100746	3	165846506	7.29e-06	0.0142685	0.0638979	C	T	20.0546
genus unknowngenus	rs515984	10	3521459	6.61e-06	0.0190685	-0.0875451	T	C	21.078
genus unknowngenus	rs7706512	5	17443654	2.27e-06	0.0138979	0.0657351	G	A	22.3715
genus unknowngenus	rs11779863	8	15406830	6.69e-06	0.0172171	-0.0772768	G	A	20.1456
genus unknowngenus	rs7801843	7	4105705	9.47e-06	0.0194509	-0.0869495	A	G	19.9826
genus unknowngenus	rs10071529	5	176287195	8.64e-06	0.0278674	0.125105	G	C	20.1536
genus unknowngenus	rs739151	22	42741466	3.09e-06	0.0139773	0.0652659	C	G	21.8035
genus unknowngenus	rs12566890	1	61850864	8.11e-06	0.0241775	-0.103134	T	G	18.1961
genus unknowngenus	rs3932485	3	184193482	9.93e-06	0.0141623	0.0626209	C	T	19.551
[truncated: 820 more rows]

## Sheet: Supplementary Table 2
Supplementary Table 2: The instrumental variables for functional outcome after ischemic stroke in reverse MR analysis (P < 1e-05)
exposure	SNP	chr	SNP pos	pvalue	se	beta	effect_allele.exposure	other_allele.exposure	F
Stroke outcome	rs1842681	18	22341163	5.27e-09	0.0582	0.3395	a	g	34.0278
Stroke outcome	rs73712229	8	138215478	1.22e-06	0.0965	0.4683	a	c	23.5502
Stroke outcome	rs59665378	3	31538326	2.57e-06	0.0499	-0.2346	t	c	22.1032
Stroke outcome	rs2236406	9	98221861	3.43e-06	0.0517	-0.2401	t	c	21.5677
Stroke outcome	rs80078009	11	7500283	3.83e-06	0.1556	0.7189	t	c	21.3461
Stroke outcome	rs76926687	22	20043630	4.6e-06	0.2184	1.0006	t	c	20.9902
Stroke outcome	rs74532386	15	80089632	5.19e-06	0.188	-0.8569	a	g	20.7752
Stroke outcome	rs117303720	6	102970750	5.93e-06	0.104	0.4709	a	c	20.5017
Stroke outcome	rs62313301	4	58694198	6.51e-06	0.1124	0.5066	t	g	20.3141
Stroke outcome	rs3945837	13	49193927	8.07e-06	0.0505	0.2252	a	g	19.8863
Stroke outcome	rs199968115	9	43609909	9.46e-06	0.0858	-0.3799	t	c	19.6049
Stroke outcome	rs182326686	11	134156476	9.49e-06	0.0717	-0.3174	t	c	19.5964
Motor recovery	rs1926268	1	69454650	3.62e-06	0.127996	0.592892	A	G	21.4565
Motor recovery	rs2926682	4	180794873	8.27e-06	0.139705	0.622825	G	A	19.8751
Motor recovery	rs72705293	4	184816053	5.36e-06	0.201106	0.915074	C	T	20.7044
Motor recovery	rs7700875	5	43969118	9.09e-06	0.240134	1.06568	T	C	19.6947
Motor recovery	rs6596268	5	135841436	5.5e-06	0.138996	0.631728	A	G	20.6563
Motor recovery	rs113693489	6	154939905	4.37e-06	0.237719	1.09179	C	T	21.0937
Motor recovery	rs12681936	8	8619774	5.96e-08	0.215417	1.16759	C	T	29.378
Motor recovery	rs12004691	9	8561610	7.11e-07	0.158284	-0.784813	G	T	24.5843
Motor recovery	rs10965462	9	22822674	7.88e-06	0.123909	0.553694	T	G	19.9679
Motor recovery	rs1930395	9	29626139	8.18e-06	0.230351	1.02747	T	G	19.8955
Motor recovery	rs2810915	9	95342210	3.81e-06	0.117323	0.542229	G	T	21.36
Motor recovery	rs73156962	12	130605880	2.15e-06	0.156241	0.740331	G	A	22.4524
Motor recovery	rs28647336	14	74363780	4.29e-06	0.175679	-0.807544	A	C	21.1298
Motor recovery	rs13335962	16	9468145	8.89e-06	0.190858	-0.847878	T	G	19.7354
Motor recovery	rs2967308	16	82279820	2e-06	0.211885	1.00728	T	A	22.5998
Motor recovery	rs79762180	18	70224748	2.76e-07	0.208025	1.06909	A	C	26.4114

## Sheet: Supplementary Table 3
Supplementary Table 3: Casual effects of MR Analysis between gut microbiota on functional outcome after ischemic stroke
outcome	exposure	method	nsnp	b	se	pval	lo_ci	up_ci	or	or_lci95	or_uci95
Stroke outcome	class Actinobacteria	Inverse variance weighted	14	-0.0951309	0.240075	0.691917	-0.565679	0.375417	0.909254	0.567974	1.4556
Stroke outcome	class Actinobacteria	MR Egger	14	-0.238381	0.708462	0.742322	-1.62697	1.1502	0.787902	0.196525	3.15884
Stroke outcome	class Actinobacteria	Weighted median	14	-0.0977744	0.3232	0.762256	-0.731246	0.535697	0.906853	0.481309	1.70864
Stroke outcome	class Actinobacteria	Weighted mode	14	-0.145713	0.403536	0.723832	-0.936643	0.645217	0.864406	0.391941	1.9064
Stroke outcome	class Actinobacteria	Maximum likelihood	14	-0.0988075	0.235062	0.674233	-0.559529	0.361914	0.905917	0.571478	1.43608
Stroke outcome	class Alphaproteobacteria	Inverse variance weighted	7	-0.0120069	0.36912	0.974051	-0.735482	0.711468	0.988065	0.479274	2.03698
Stroke outcome	class Alphaproteobacteria	MR Egger	7	1.8919	1.28549	0.201066	-0.627652	4.41146	6.63197	0.533844	82.3893
Stroke outcome	class Alphaproteobacteria	Weighted median	7	0.0945878	0.421844	0.822582	-0.732226	0.921401	1.09921	0.480838	2.51281
Stroke outcome	class Alphaproteobacteria	Weighted mode	7	0.520666	0.673631	0.468912	-0.79965	1.84098	1.68315	0.449486	6.30273
Stroke outcome	class Alphaproteobacteria	Maximum likelihood	7	-0.0128947	0.292326	0.964816	-0.585854	0.560065	0.987188	0.55663	1.75079
Stroke outcome	class Bacilli	Inverse variance weighted	18	0.209367	0.21915	0.339397	-0.220167	0.6389	1.2329	0.802385	1.8944
Stroke outcome	class Bacilli	MR Egger	18	-0.166543	0.600325	0.785009	-1.34318	1.01009	0.846586	0.261014	2.74586
Stroke outcome	class Bacilli	Weighted median	18	0.186584	0.310054	0.547321	-0.421122	0.794289	1.20513	0.65631	2.21287
Stroke outcome	class Bacilli	Weighted mode	18	0.20334	0.441631	0.651043	-0.662256	1.06894	1.22549	0.515687	2.91228
Stroke outcome	class Bacilli	Maximum likelihood	18	0.21825	0.223721	0.32929	-0.220243	0.656744	1.2439	0.802323	1.9285
Stroke outcome	class Bacteroidia	Inverse variance weighted	14	0.101555	0.245721	0.679391	-0.380058	0.583169	1.10689	0.683822	1.79171
Stroke outcome	class Bacteroidia	MR Egger	14	0.367163	0.531255	0.502639	-0.674097	1.40842	1.44363	0.509616	4.0895
Stroke outcome	class Bacteroidia	Weighted median	14	0.251992	0.330256	0.44545	-0.395309	0.899293	1.28659	0.673472	2.45786
Stroke outcome	class Bacteroidia	Weighted mode	14	0.407453	0.435819	0.366875	-0.446752	1.26166	1.50298	0.639702	3.53127
Stroke outcome	class Bacteroidia	Maximum likelihood	14	0.103757	0.247459	0.675004	-0.381263	0.588776	1.10933	0.682999	1.80178
Stroke outcome	class Betaproteobacteria	Inverse variance weighted	12	0.21638	0.279288	0.438486	-0.331026	0.763785	1.24157	0.718187	2.14638
Stroke outcome	class Betaproteobacteria	MR Egger	12	0.500542	0.99818	0.626906	-1.45589	2.45697	1.64962	0.233193	11.6695
Stroke outcome	class Betaproteobacteria	Weighted median	12	0.128801	0.364371	0.723721	-0.585365	0.842968	1.13746	0.556903	2.32325
Stroke outcome	class Betaproteobacteria	Weighted mode	12	-0.177303	0.628269	0.783023	-1.40871	1.0541	0.837526	0.244458	2.86941
Stroke outcome	class Betaproteobacteria	Maximum likelihood	12	0.221469	0.283758	0.435105	-0.334697	0.777634	1.24791	0.715555	2.17632
Stroke outcome	class Clostridia	Inverse variance weighted	12	0.16302	0.294395	0.579752	-0.413995	0.740036	1.17706	0.661004	2.09601
Stroke outcome	class Clostridia	MR Egger	12	-1.29631	1.5396	0.419481	-4.31392	1.72131	0.27354	0.013381	5.59182
Stroke outcome	class Clostridia	Weighted median	12	0.124849	0.391408	0.749746	-0.642311	0.892009	1.13298	0.526075	2.44003
Stroke outcome	class Clostridia	Weighted mode	12	0.117136	0.705712	0.871182	-1.26606	1.50033	1.12427	0.281941	4.48317
Stroke outcome	class Clostridia	Maximum likelihood	12	0.166946	0.299967	0.577836	-0.420989	0.75488	1.18169	0.656397	2.12736
Stroke outcome	class Coriobacteriia	Inverse variance weighted	13	0.255592	0.280463	0.362126	-0.294115	0.8053	1.29123	0.74519	2.23737
Stroke outcome	class Coriobacteriia	MR Egger	13	0.195476	1.11101	0.863535	-1.98211	2.37306	1.21589	0.137779	10.7302
Stroke outcome	class Coriobacteriia	Weighted median	13	0.0171705	0.361786	0.962146	-0.69193	0.726271	1.01732	0.500609	2.06736
Stroke outcome	class Coriobacteriia	Weighted mode	13	-0.297158	0.639833	0.650652	-1.55123	0.956915	0.742926	0.211987	2.60365
Stroke outcome	class Coriobacteriia	Maximum likelihood	13	0.265051	0.286431	0.35478	-0.296353	0.826455	1.3035	0.743525	2.2852
Stroke outcome	class Deltaproteobacteria	Inverse variance weighted	12	-0.150286	0.250749	0.548942	-0.641754	0.341182	0.860462	0.526369	1.40661
Stroke outcome	class Deltaproteobacteria	MR Egger	12	-1.03355	0.681159	0.160139	-2.36862	0.301523	0.355743	0.09361	1.35192
Stroke outcome	class Deltaproteobacteria	Weighted median	12	-0.46332	0.338009	0.170458	-1.12582	0.199178	0.629192	0.324387	1.2204
Stroke outcome	class Deltaproteobacteria	Weighted mode	12	-0.511156	0.487646	0.317027	-1.46694	0.444631	0.599802	0.230629	1.55991
Stroke outcome	class Deltaproteobacteria	Maximum likelihood	12	-0.152916	0.254772	0.548368	-0.652269	0.346437	0.858202	0.520863	1.41402
Stroke outcome	class Erysipelotrichia	Inverse variance weighted	13	-0.00661186	0.276862	0.980947	-0.549262	0.536038	0.99341	0.577376	1.70922
Stroke outcome	class Erysipelotrichia	MR Egger	13	1.66813	1.18947	0.188379	-0.66324	3.99949	5.30222	0.51518	54.5704
Stroke outcome	class Erysipelotrichia	Weighted median	13	0.0539442	0.380788	0.887345	-0.6924	0.800288	1.05543	0.500374	2.22618
Stroke outcome	class Erysipelotrichia	Weighted mode	13	0.20019	0.602869	0.74557	-0.981433	1.38181	1.22163	0.374774	3.98211
Stroke outcome	class Erysipelotrichia	Maximum likelihood	13	-0.00628294	0.282258	0.982241	-0.55951	0.546944	0.993737	0.571489	1.72796
Stroke outcome	class Gammaproteobacteria	Inverse variance weighted	6	-0.0552125	0.417084	0.894686	-0.872697	0.762272	0.946284	0.417823	2.14314
Stroke outcome	class Gammaproteobacteria	MR Egger	6	0.175199	1.46706	0.910699	-2.70024	3.05064	1.19148	0.0671894	21.1288
Stroke outcome	class Gammaproteobacteria	Weighted median	6	0.625034	0.514641	0.224556	-0.383663	1.63373	1.86831	0.681361	5.12295
Stroke outcome	class Gammaproteobacteria	Weighted mode	6	0.660273	0.698208	0.387741	-0.708215	2.02876	1.93532	0.492523	7.60465
Stroke outcome	class Gammaproteobacteria	Maximum likelihood	6	-0.058403	0.376054	0.876581	-0.79547	0.678664	0.94327	0.451369	1.97124
Stroke outcome	class Lentisphaeria	Inverse variance weighted	8	-0.310182	0.174541	0.0755477	-0.652283	0.0319193	0.733314	0.520855	1.03243
Stroke outcome	class Lentisphaeria	MR Egger	8	-0.567788	0.611883	0.389245	-1.76708	0.631503	0.566778	0.170831	1.88044
Stroke outcome	class Lentisphaeria	Weighted median	8	-0.339376	0.215746	0.115711	-0.762238	0.0834863	0.712215	0.466621	1.08707
Stroke outcome	class Lentisphaeria	Weighted mode	8	-0.406136	0.314223	0.237208	-1.02201	0.209742	0.66622	0.359869	1.23336
Stroke outcome	class Lentisphaeria	Maximum likelihood	8	-0.31009	0.176565	0.0790468	-0.656157	0.0359761	0.733381	0.518842	1.03663
Stroke outcome	class Melainabacteria	Inverse variance weighted	8	-0.032285	0.194341	0.868058	-0.413194	0.348624	0.968231	0.661534	1.41712
Stroke outcome	class Melainabacteria	MR Egger	8	-0.114873	0.586334	0.851141	-1.26409	1.03434	0.891479	0.282497	2.81325
Stroke outcome	class Melainabacteria	Weighted median	8	0.0123654	0.248537	0.96032	-0.474767	0.499498	1.01244	0.62203	1.64789
Stroke outcome	class Melainabacteria	Weighted mode	8	0.182867	0.38719	0.651088	-0.576026	0.94176	1.20065	0.562128	2.56449
Stroke outcome	class Melainabacteria	Maximum likelihood	8	-0.033026	0.196435	0.866483	-0.418038	0.351986	0.967513	0.658337	1.42189
Stroke outcome	class Methanobacteria	Inverse variance weighted	10	0.203732	0.139334	0.14369	-0.0693622	0.476826	1.22597	0.932989	1.61095
Stroke outcome	class Methanobacteria	MR Egger	10	-0.0446379	0.576525	0.940186	-1.17463	1.08535	0.956344	0.308934	2.96048
Stroke outcome	class Methanobacteria	Weighted median	10	0.146898	0.175011	0.401265	-0.196123	0.489919	1.15824	0.821911	1.63218
Stroke outcome	class Methanobacteria	Weighted mode	10	0.00759222	0.290637	0.97973	-0.562057	0.577241	1.00762	0.570035	1.78112
Stroke outcome	class Methanobacteria	Maximum likelihood	10	0.208448	0.141737	0.141383	-0.0693576	0.486253	1.23176	0.932993	1.62621
Stroke outcome	class Mollicutes	Inverse variance weighted	11	0.2413	0.227805	0.289489	-0.205197	0.687797	1.2729	0.814487	1.98933
Stroke outcome	class Mollicutes	MR Egger	11	1.29276	0.732151	0.111259	-0.14226	2.72777	3.64281	0.867395	15.2988
Stroke outcome	class Mollicutes	Weighted median	11	0.24742	0.309619	0.424227	-0.359434	0.854273	1.28072	0.698071	2.34967
Stroke outcome	class Mollicutes	Weighted mode	11	0.572428	0.479833	0.260416	-0.368044	1.5129	1.77257	0.692086	4.53988
Stroke outcome	class Mollicutes	Maximum likelihood	11	0.252799	0.231476	0.274781	-0.200894	0.706493	1.28762	0.817999	2.02687
Stroke outcome	class Negativicutes	Inverse variance weighted	11	0.122196	0.293239	0.676889	-0.452553	0.696945	1.12998	0.636003	2.00761
Stroke outcome	class Negativicutes	MR Egger	11	-1.22461	0.948506	0.228845	-3.08368	0.634459	0.293871	0.0457902	1.886
Stroke outcome	class Negativicutes	Weighted median	11	0.226414	0.390645	0.562192	-0.539251	0.992078	1.25409	0.583185	2.69683
Stroke outcome	class Negativicutes	Weighted mode	11	0.33159	0.687618	0.640024	-1.01614	1.67932	1.39318	0.361989	5.36192
Stroke outcome	class Negativicutes	Maximum likelihood	11	0.125068	0.298305	0.675025	-0.45961	0.709746	1.13323	0.63153	2.03348
Stroke outcome	class Verrucomicrobiae	Inverse variance weighted	10	0.538452	0.248097	0.0299819	0.052182	1.02472	1.71335	1.05357	2.78632
Stroke outcome	class Verrucomicrobiae	MR Egger	10	-0.647867	0.868266	0.476921	-2.34967	1.05393	0.523161	0.0954008	2.86892
Stroke outcome	class Verrucomicrobiae	Weighted median	10	0.562324	0.341223	0.0993601	-0.106474	1.23112	1.75475	0.898998	3.42507
Stroke outcome	class Verrucomicrobiae	Weighted mode	10	0.279915	0.545505	0.620218	-0.789276	1.34911	1.32302	0.454174	3.85398
Stroke outcome	class Verrucomicrobiae	Maximum likelihood	10	0.556917	0.255622	0.0293558	0.0558981	1.05794	1.74528	1.05749	2.88042
Stroke outcome	family Acidaminococcaceae	Inverse variance weighted	6	-0.257834	0.327217	0.430719	-0.89918	0.383511	0.772723	0.406903	1.46743
Stroke outcome	family Acidaminococcaceae	MR Egger	6	-0.139584	1.03177	0.898921	-2.16186	1.88269	0.86972	0.115111	6.57118
Stroke outcome	family Acidaminococcaceae	Weighted median	6	-0.387484	0.407625	0.341814	-1.18643	0.411462	0.678763	0.30531	1.50902
Stroke outcome	family Acidaminococcaceae	Weighted mode	6	-0.426616	0.550844	0.473662	-1.50627	0.65304	0.652714	0.221735	1.92137
Stroke outcome	family Acidaminococcaceae	Maximum likelihood	6	-0.26172	0.331706	0.430106	-0.911863	0.388424	0.769727	0.401775	1.47465
Stroke outcome	family Actinomycetaceae	Inverse variance weighted	3	0.0602957	0.327329	0.853853	-0.58127	0.701861	1.06215	0.559188	2.0175
Stroke outcome	family Actinomycetaceae	MR Egger	3	-0.316002	1.09425	0.821023	-2.46072	1.82872	0.729058	0.0853732	6.22591
Stroke outcome	family Actinomycetaceae	Weighted median	3	-0.163052	0.411116	0.691657	-0.96884	0.642736	0.849547	0.379523	1.90168
Stroke outcome	family Actinomycetaceae	Weighted mode	3	-0.21636	0.449251	0.677636	-1.09689	0.664172	0.805445	0.333907	1.94288
Stroke outcome	family Actinomycetaceae	Maximum likelihood	3	0.0621357	0.332715	0.851854	-0.589986	0.714258	1.06411	0.554335	2.04267
Stroke outcome	family Alcaligenaceae	Inverse variance weighted	12	0.131249	0.277036	0.635671	-0.411743	0.67424	1.14025	0.662495	1.96254
Stroke outcome	family Alcaligenaceae	MR Egger	12	1.70965	1.28425	0.21266	-0.807478	4.22678	5.52702	0.445981	68.4961
Stroke outcome	family Alcaligenaceae	Weighted median	12	0.121851	0.365496	0.738843	-0.59452	0.838223	1.12959	0.551827	2.31225
Stroke outcome	family Alcaligenaceae	Weighted mode	12	0.117023	0.590264	0.846461	-1.03989	1.27394	1.12415	0.353492	3.57491
Stroke outcome	family Alcaligenaceae	Maximum likelihood	12	0.133839	0.279556	0.632111	-0.41409	0.681769	1.14321	0.660941	1.97737
Stroke outcome	family Bacteroidaceae	Inverse variance weighted	9	0.00633336	0.484027	0.98956	-0.94236	0.955027	1.00635	0.389707	2.59874
Stroke outcome	family Bacteroidaceae	MR Egger	9	-3.3218	2.41465	0.211322	-8.0545	1.41091	0.036088	0.000317668	4.09969
Stroke outcome	family Bacteroidaceae	Weighted median	9	-0.508966	0.467422	0.276207	-1.42511	0.407181	0.601117	0.240482	1.50258
Stroke outcome	family Bacteroidaceae	Weighted mode	9	-0.790428	0.648771	0.257801	-2.06202	0.481164	0.453651	0.127197	1.61796
Stroke outcome	family Bacteroidaceae	Maximum likelihood	9	0.00669868	0.34685	0.984592	-0.673128	0.686525	1.00672	0.510111	1.9868
Stroke outcome	family BacteroidalesS24 7group	Inverse variance weighted	9	0.0621711	0.215295	0.772756	-0.359807	0.48415	1.06414	0.697811	1.62279
Stroke outcome	family BacteroidalesS24 7group	MR Egger	9	1.05914	0.96524	0.308824	-0.83273	2.95101	2.88389	0.43486	19.1253
Stroke outcome	family BacteroidalesS24 7group	Weighted median	9	0.0380602	0.288114	0.894904	-0.526643	0.602764	1.03879	0.590584	1.82716
Stroke outcome	family BacteroidalesS24 7group	Weighted mode	9	-0.200996	0.437287	0.658006	-1.05808	0.656086	0.817916	0.347122	1.92723
Stroke outcome	family BacteroidalesS24 7group	Maximum likelihood	9	0.0642944	0.218082	0.768133	-0.363147	0.491736	1.06641	0.695484	1.63515
Stroke outcome	family Bifidobacteriaceae	Inverse variance weighted	11	0.284602	0.273142	0.297432	-0.250757	0.819962	1.32923	0.778212	2.27041
Stroke outcome	family Bifidobacteriaceae	MR Egger	11	0.242645	0.934817	0.80104	-1.5896	2.07489	1.27462	0.204008	7.96364
Stroke outcome	family Bifidobacteriaceae	Weighted median	11	-0.0822276	0.338739	0.808202	-0.746155	0.5817	0.921062	0.474186	1.78908
Stroke outcome	family Bifidobacteriaceae	Weighted mode	11	-0.126046	0.394251	0.755767	-0.898778	0.646685	0.881574	0.407067	1.9092
Stroke outcome	family Bifidobacteriaceae	Maximum likelihood	11	0.295178	0.251884	0.241245	-0.198515	0.788872	1.34337	0.819948	2.20091
Stroke outcome	family Christensenellaceae	Inverse variance weighted	10	-0.0686511	0.269308	0.798788	-0.596496	0.459194	0.933652	0.550738	1.5828
Stroke outcome	family Christensenellaceae	MR Egger	10	-0.302073	0.547625	0.596286	-1.37542	0.771273	0.739284	0.252734	2.16252
Stroke outcome	family Christensenellaceae	Weighted median	10	0.141764	0.381061	0.709874	-0.605115	0.888643	1.1523	0.546012	2.43183
Stroke outcome	family Christensenellaceae	Weighted mode	10	0.296197	0.649072	0.658959	-0.975984	1.56838	1.34473	0.376821	4.79886
Stroke outcome	family Christensenellaceae	Maximum likelihood	10	-0.0714643	0.275343	0.795213	-0.611136	0.468207	0.93103	0.542734	1.59713
Stroke outcome	family Clostridiaceae1	Inverse variance weighted	10	0.0708743	0.282216	0.80171	-0.482269	0.624017	1.07345	0.617381	1.86641
Stroke outcome	family Clostridiaceae1	MR Egger	10	0.581159	0.865901	0.521021	-1.11601	2.27833	1.78811	0.327585	9.76033
Stroke outcome	family Clostridiaceae1	Weighted median	10	0.10638	0.396215	0.788322	-0.670201	0.882961	1.11224	0.511606	2.41805
Stroke outcome	family Clostridiaceae1	Weighted mode	10	0.545604	0.537877	0.336901	-0.508635	1.59984	1.72565	0.601316	4.95225
Stroke outcome	family Clostridiaceae1	Maximum likelihood	10	0.0740997	0.284725	0.794671	-0.483961	0.632161	1.07691	0.616337	1.88167
Stroke outcome	family ClostridialesvadinBB60group	Inverse variance weighted	15	0.13719	0.193417	0.47814	-0.241907	0.516288	1.14705	0.785129	1.6758
Stroke outcome	family ClostridialesvadinBB60group	MR Egger	15	0.368259	0.564276	0.525374	-0.737723	1.47424	1.44522	0.478201	4.36772
Stroke outcome	family ClostridialesvadinBB60group	Weighted median	15	0.110632	0.271191	0.683311	-0.420902	0.642166	1.11698	0.656454	1.90059
Stroke outcome	family ClostridialesvadinBB60group	Weighted mode	15	-0.315531	0.444957	0.489888	-1.18765	0.556585	0.729402	0.304938	1.7447
Stroke outcome	family ClostridialesvadinBB60group	Maximum likelihood	15	0.144698	0.193562	0.45473	-0.234683	0.524079	1.15569	0.790821	1.6889
Stroke outcome	family Coriobacteriaceae	Inverse variance weighted	13	0.255592	0.280463	0.362126	-0.294115	0.8053	1.29123	0.74519	2.23737
Stroke outcome	family Coriobacteriaceae	MR Egger	13	0.195476	1.11101	0.863535	-1.98211	2.37306	1.21589	0.137779	10.7302
Stroke outcome	family Coriobacteriaceae	Weighted median	13	0.0171705	0.380292	0.963987	-0.728201	0.762542	1.01732	0.482777	2.14372
Stroke outcome	family Coriobacteriaceae	Weighted mode	13	-0.297158	0.690988	0.674782	-1.6515	1.05718	0.742926	0.191763	2.87824
Stroke outcome	family Coriobacteriaceae	Maximum likelihood	13	0.265051	0.286431	0.35478	-0.296353	0.826455	1.3035	0.743525	2.2852
Stroke outcome	family Defluviitaleaceae	Inverse variance weighted	10	-0.0766143	0.26764	0.77468	-0.601189	0.44796	0.926247	0.54816	1.56512
Stroke outcome	family Defluviitaleaceae	MR Egger	10	1.71171	0.668585	0.0336365	0.401284	3.02214	5.53843	1.49374	20.5351
Stroke outcome	family Defluviitaleaceae	Weighted median	10	-0.0997271	0.306303	0.74474	-0.70008	0.500626	0.905084	0.496545	1.64975
Stroke outcome	family Defluviitaleaceae	Weighted mode	10	-0.563019	0.528894	0.314818	-1.59965	0.473613	0.569487	0.201967	1.60579
Stroke outcome	family Defluviitaleaceae	Maximum likelihood	10	-0.0802511	0.217645	0.712333	-0.506835	0.346333	0.922885	0.602399	1.41387
Stroke outcome	family Desulfovibrionaceae	Inverse variance weighted	9	-0.0338341	0.283773	0.905094	-0.590029	0.522361	0.966732	0.554311	1.686
Stroke outcome	family Desulfovibrionaceae	MR Egger	9	-1.09058	0.676	0.150717	-2.41554	0.234379	0.336021	0.089319	1.26412
Stroke outcome	family Desulfovibrionaceae	Weighted median	9	-0.402437	0.385889	0.297003	-1.15878	0.353906	0.668688	0.313869	1.42462
Stroke outcome	family Desulfovibrionaceae	Weighted mode	9	-0.391531	0.562208	0.505894	-1.49346	0.710396	0.676021	0.224594	2.0348
Stroke outcome	family Desulfovibrionaceae	Maximum likelihood	9	-0.0352472	0.283926	0.901203	-0.591742	0.521248	0.965367	0.553363	1.68413
Stroke outcome	family Enterobacteriaceae	Inverse variance weighted	6	-0.433666	0.369301	0.240279	-1.1575	0.290164	0.648129	0.314272	1.33665
Stroke outcome	family Enterobacteriaceae	MR Egger	6	1.31528	2.18519	0.57969	-2.96769	5.59824	3.72578	0.051422	269.952
Stroke outcome	family Enterobacteriaceae	Weighted median	6	-0.50428	0.46191	0.274952	-1.40962	0.401063	0.60394	0.244235	1.49341
Stroke outcome	family Enterobacteriaceae	Weighted mode	6	-0.664687	0.624542	0.335877	-1.88879	0.559416	0.514434	0.151255	1.74965
Stroke outcome	family Enterobacteriaceae	Maximum likelihood	6	-0.439716	0.37408	0.239811	-1.17291	0.293481	0.644219	0.309464	1.34109
Stroke outcome	family Erysipelotrichaceae	Inverse variance weighted	13	-0.00661186	0.276862	0.980947	-0.549262	0.536038	0.99341	0.577376	1.70922
Stroke outcome	family Erysipelotrichaceae	MR Egger	13	1.66813	1.18947	0.188379	-0.66324	3.99949	5.30222	0.51518	54.5704
Stroke outcome	family Erysipelotrichaceae	Weighted median	13	0.0539442	0.386775	0.889077	-0.704135	0.812023	1.05543	0.494536	2.25246
Stroke outcome	family Erysipelotrichaceae	Weighted mode	13	0.20019	0.597845	0.743517	-0.971587	1.37197	1.22163	0.378482	3.9431
Stroke outcome	family Erysipelotrichaceae	Maximum likelihood	13	-0.00628294	0.282258	0.982241	-0.55951	0.546944	0.993737	0.571489	1.72796
Stroke outcome	family FamilyXI	Inverse variance weighted	8	-0.0902316	0.146596	0.538216	-0.377559	0.197096	0.91372	0.685532	1.21786
Stroke outcome	family FamilyXI	MR Egger	8	-0.338504	0.947409	0.733102	-2.19542	1.51842	0.712836	0.111311	4.56499
Stroke outcome	family FamilyXI	Weighted median	8	-0.147999	0.184768	0.423132	-0.510144	0.214146	0.862432	0.600409	1.2388
Stroke outcome	family FamilyXI	Weighted mode	8	-0.151474	0.282887	0.608917	-0.705933	0.402985	0.85944	0.493648	1.49628
Stroke outcome	family FamilyXI	Maximum likelihood	8	-0.0923614	0.148759	0.53468	-0.38393	0.199207	0.911776	0.681179	1.22043
Stroke outcome	family FamilyXIII	Inverse variance weighted	11	-0.299899	0.269714	0.266175	-0.828538	0.22874	0.740893	0.436687	1.25702
Stroke outcome	family FamilyXIII	MR Egger	11	0.186059	0.87728	0.836765	-1.53341	1.90553	1.20449	0.215799	6.72295
Stroke outcome	family FamilyXIII	Weighted median	11	-0.182047	0.342675	0.595244	-0.85369	0.489596	0.833562	0.425841	1.63166
Stroke outcome	family FamilyXIII	Weighted mode	11	-0.219128	0.515255	0.679639	-1.22903	0.790773	0.803219	0.292577	2.2051
Stroke outcome	family FamilyXIII	Maximum likelihood	11	-0.292865	0.272496	0.282487	-0.826956	0.241227	0.746123	0.437379	1.27281
Stroke outcome	family Lachnospiraceae	Inverse variance weighted	16	-0.0750949	0.233623	0.74788	-0.532997	0.382807	0.927655	0.586844	1.4664
Stroke outcome	family Lachnospiraceae	MR Egger	16	0.133203	0.56413	0.816758	-0.972491	1.2389	1.14248	0.37814	3.4518
Stroke outcome	family Lachnospiraceae	Weighted median	16	-0.254156	0.322164	0.430169	-0.885597	0.377285	0.775571	0.412468	1.45832
Stroke outcome	family Lachnospiraceae	Weighted mode	16	-0.405814	0.457766	0.389335	-1.30304	0.491408	0.666434	0.271706	1.63462
Stroke outcome	family Lachnospiraceae	Maximum likelihood	16	-0.0725229	0.237869	0.760453	-0.538747	0.393701	0.930044	0.583479	1.48246
Stroke outcome	family Lactobacillaceae	Inverse variance weighted	9	-0.0608578	0.19947	0.760292	-0.451819	0.330103	0.940957	0.636469	1.39111
Stroke outcome	family Lactobacillaceae	MR Egger	9	0.145804	0.538426	0.794358	-0.90951	1.20112	1.15697	0.402722	3.32383
Stroke outcome	family Lactobacillaceae	Weighted median	9	-0.0591631	0.272723	0.828259	-0.593699	0.475373	0.942553	0.55228	1.60861
Stroke outcome	family Lactobacillaceae	Weighted mode	9	-0.128285	0.374772	0.740943	-0.862838	0.606268	0.879603	0.421963	1.83358
Stroke outcome	family Lactobacillaceae	Maximum likelihood	9	-0.0596957	0.201115	0.766601	-0.453881	0.33449	0.942051	0.635158	1.39723
Stroke outcome	family Methanobacteriaceae	Inverse variance weighted	10	0.203732	0.139334	0.14369	-0.0693622	0.476826	1.22597	0.932989	1.61095
Stroke outcome	family Methanobacteriaceae	MR Egger	10	-0.0446379	0.576525	0.940186	-1.17463	1.08535	0.956344	0.308934	2.96048
Stroke outcome	family Methanobacteriaceae	Weighted median	10	0.146898	0.176394	0.404967	-0.198834	0.49263	1.15824	0.819686	1.63661
Stroke outcome	family Methanobacteriaceae	Weighted mode	10	0.00759222	0.308872	0.980926	-0.597798	0.612982	1.00762	0.550022	1.84593
Stroke outcome	family Methanobacteriaceae	Maximum likelihood	10	0.208448	0.141737	0.141383	-0.0693576	0.486253	1.23176	0.932993	1.62621
Stroke outcome	family Oxalobacteraceae	Inverse variance weighted	13	0.189381	0.153678	0.21783	-0.111829	0.49059	1.2085	0.894197	1.63328
Stroke outcome	family Oxalobacteraceae	MR Egger	13	-0.00535504	0.619062	0.993253	-1.21872	1.20801	0.994659	0.295609	3.34681
Stroke outcome	family Oxalobacteraceae	Weighted median	13	0.122559	0.20279	0.545601	-0.27491	0.520029	1.13039	0.759641	1.68208
Stroke outcome	family Oxalobacteraceae	Weighted mode	13	0.0524843	0.315261	0.870552	-0.565427	0.670396	1.05389	0.568117	1.95501
Stroke outcome	family Oxalobacteraceae	Maximum likelihood	13	0.201109	0.150304	0.180891	-0.0934865	0.495705	1.22276	0.91075	1.64166
Stroke outcome	family Pasteurellaceae	Inverse variance weighted	14	0.225876	0.170606	0.185513	-0.10851	0.560263	1.25342	0.89717	1.75113
Stroke outcome	family Pasteurellaceae	MR Egger	14	0.227679	0.389269	0.569457	-0.535288	0.990646	1.25568	0.585501	2.69297
Stroke outcome	family Pasteurellaceae	Weighted median	14	0.125159	0.230365	0.586919	-0.326357	0.576675	1.13333	0.721548	1.78011
Stroke outcome	family Pasteurellaceae	Weighted mode	14	0.131724	0.347641	0.710871	-0.549652	0.8131	1.14079	0.577151	2.25489
Stroke outcome	family Pasteurellaceae	Maximum likelihood	14	0.232548	0.172792	0.178359	-0.106125	0.571221	1.26181	0.899313	1.77043
Stroke outcome	family Peptococcaceae	Inverse variance weighted	9	-0.300165	0.22128	0.174943	-0.733874	0.133545	0.740696	0.480045	1.14287
Stroke outcome	family Peptococcaceae	MR Egger	9	-0.496942	0.529053	0.378846	-1.53389	0.540002	0.608388	0.215696	1.71601
Stroke outcome	family Peptococcaceae	Weighted median	9	-0.330646	0.284873	0.245772	-0.888996	0.227704	0.718459	0.411068	1.25571
Stroke outcome	family Peptococcaceae	Weighted mode	9	-0.330954	0.358751	0.383238	-1.03411	0.372198	0.718238	0.355544	1.45092
Stroke outcome	family Peptococcaceae	Maximum likelihood	9	-0.30386	0.223886	0.174716	-0.742677	0.134957	0.737964	0.475838	1.14449
Stroke outcome	family Peptostreptococcaceae	Inverse variance weighted	14	-0.454752	0.21915	0.0379802	-0.884286	-0.0252173	0.634605	0.413009	0.975098
Stroke outcome	family Peptostreptococcaceae	MR Egger	14	-0.734028	0.491036	0.160778	-1.69646	0.228402	0.479972	0.183332	1.25659
Stroke outcome	family Peptostreptococcaceae	Weighted median	14	-0.175426	0.316392	0.579266	-0.795555	0.444703	0.839099	0.451331	1.56003
Stroke outcome	family Peptostreptococcaceae	Weighted mode	14	-0.0404592	0.455464	0.93057	-0.933168	0.852249	0.960348	0.393306	2.34492
Stroke outcome	family Peptostreptococcaceae	Maximum likelihood	14	-0.437105	0.222551	0.0495221	-0.873305	-0.000905484	0.645904	0.417569	0.999095
Stroke outcome	family Porphyromonadaceae	Inverse variance weighted	9	0.0569748	0.340775	0.867219	-0.610944	0.724894	1.05863	0.542838	2.06451
Stroke outcome	family Porphyromonadaceae	MR Egger	9	1.25026	1.42075	0.408053	-1.53441	4.03494	3.49127	0.215582	56.5396
Stroke outcome	family Porphyromonadaceae	Weighted median	9	0.259995	0.433777	0.548924	-0.590209	1.1102	1.29692	0.554212	3.03496
Stroke outcome	family Porphyromonadaceae	Weighted mode	9	0.537242	0.664204	0.441989	-0.764597	1.83908	1.71128	0.465521	6.29076
Stroke outcome	family Porphyromonadaceae	Maximum likelihood	9	0.0579286	0.34393	0.866244	-0.616174	0.732031	1.05964	0.540007	2.0793
Stroke outcome	family Prevotellaceae	Inverse variance weighted	15	-0.2221	0.225978	0.325688	-0.665017	0.220818	0.800835	0.514265	1.2471
Stroke outcome	family Prevotellaceae	MR Egger	15	0.147199	0.817277	0.859844	-1.45466	1.74906	1.15858	0.233479	5.74921
Stroke outcome	family Prevotellaceae	Weighted median	15	-0.149939	0.287348	0.601808	-0.71314	0.413262	0.860761	0.490103	1.51174
Stroke outcome	family Prevotellaceae	Weighted mode	15	0.11004	0.483334	0.823195	-0.837295	1.05738	1.11632	0.43288	2.87881
Stroke outcome	family Prevotellaceae	Maximum likelihood	15	-0.217923	0.228341	0.339894	-0.665471	0.229625	0.804188	0.514031	1.25813
Stroke outcome	family Rhodospirillaceae	Inverse variance weighted	15	-0.23815	0.181557	0.189619	-0.594003	0.117702	0.788084	0.552113	1.12491
Stroke outcome	family Rhodospirillaceae	MR Egger	15	0.807921	0.891997	0.381552	-0.940392	2.55623	2.24324	0.390475	12.8872
Stroke outcome	family Rhodospirillaceae	Weighted median	15	-0.186052	0.241341	0.440761	-0.65908	0.286976	0.830231	0.517327	1.33239
Stroke outcome	family Rhodospirillaceae	Weighted mode	15	-0.185739	0.410458	0.65783	-0.990237	0.618759	0.83049	0.371489	1.85662
Stroke outcome	family Rhodospirillaceae	Maximum likelihood	15	-0.235231	0.18472	0.202858	-0.597282	0.126819	0.790388	0.550305	1.13521
Stroke outcome	family Rikenellaceae	Inverse variance weighted	19	0.148726	0.2849	0.601649	-0.409678	0.70713	1.16036	0.663864	2.02816
Stroke outcome	family Rikenellaceae	MR Egger	19	0.851221	0.899474	0.357226	-0.911748	2.61419	2.3425	0.401821	13.6561
Stroke outcome	family Rikenellaceae	Weighted median	19	0.2148	0.345535	0.534175	-0.462448	0.892048	1.23961	0.62974	2.44012
Stroke outcome	family Rikenellaceae	Weighted mode	19	-0.0205186	0.705686	0.977124	-1.40366	1.36263	0.97969	0.245696	3.90643
Stroke outcome	family Rikenellaceae	Maximum likelihood	19	0.155096	0.230577	0.501174	-0.296835	0.607027	1.16777	0.743167	1.83497
Stroke outcome	family Ruminococcaceae	Inverse variance weighted	9	-0.407708	0.278945	0.143849	-0.954439	0.139024	0.665173	0.385028	1.14915
Stroke outcome	family Ruminococcaceae	MR Egger	9	-0.393046	0.579656	0.519506	-1.52917	0.743079	0.674997	0.216715	2.1024
Stroke outcome	family Ruminococcaceae	Weighted median	9	-0.354807	0.366679	0.333233	-1.0735	0.363883	0.701309	0.341811	1.43891
Stroke outcome	family Ruminococcaceae	Weighted mode	9	-0.353701	0.477645	0.480157	-1.28989	0.582484	0.702085	0.275302	1.79048
Stroke outcome	family Ruminococcaceae	Maximum likelihood	9	-0.417323	0.28386	0.141514	-0.973688	0.139042	0.658808	0.377687	1.14917
Stroke outcome	family Streptococcaceae	Inverse variance weighted	14	0.0604689	0.29291	0.836446	-0.513635	0.634573	1.06233	0.598317	1.88622
Stroke outcome	family Streptococcaceae	MR Egger	14	-0.288723	1.19501	0.813163	-2.63094	2.05349	0.749219	0.0720109	7.79507
Stroke outcome	family Streptococcaceae	Weighted median	14	0.0857615	0.366258	0.814864	-0.632103	0.803626	1.08955	0.531473	2.23363
Stroke outcome	family Streptococcaceae	Weighted mode	14	0.162286	0.686106	0.816706	-1.18248	1.50705	1.1762	0.306517	4.51342
Stroke outcome	family Streptococcaceae	Maximum likelihood	14	0.0645327	0.261219	0.804873	-0.447456	0.576521	1.06666	0.639252	1.77984
Stroke outcome	family unknownfamily	Inverse variance weighted	8	-0.0627862	0.193651	0.745768	-0.442341	0.316769	0.939144	0.64253	1.37269
Stroke outcome	family unknownfamily	MR Egger	8	-0.0421879	0.592386	0.94554	-1.20326	1.11889	0.95869	0.300213	3.06145
Stroke outcome	family unknownfamily	Weighted median	8	-0.00151955	0.248422	0.99512	-0.488427	0.485388	0.998482	0.613591	1.62481
Stroke outcome	family unknownfamily	Weighted mode	8	0.200535	0.383502	0.617178	-0.551128	0.952199	1.22206	0.576299	2.5914
Stroke outcome	family unknownfamily	Maximum likelihood	8	-0.0642028	0.195895	0.743108	-0.448157	0.319751	0.937815	0.638804	1.37679
Stroke outcome	family unknownfamily	Inverse variance weighted	13	0.104253	0.205229	0.611466	-0.297997	0.506502	1.10988	0.742304	1.65948
Stroke outcome	family unknownfamily	MR Egger	13	0.500529	0.623974	0.439445	-0.72246	1.72352	1.64959	0.485556	5.60422
Stroke outcome	family unknownfamily	Weighted median	13	0.092898	0.284314	0.743861	-0.464357	0.650153	1.09735	0.628539	1.91583
Stroke outcome	family unknownfamily	Weighted mode	13	0.362691	0.506264	0.48745	-0.629587	1.35497	1.43719	0.532812	3.87664
Stroke outcome	family unknownfamily	Maximum likelihood	13	0.108566	0.209178	0.603754	-0.301424	0.518555	1.11468	0.739764	1.6796
Stroke outcome	family unknownfamily	Inverse variance weighted	13	-0.0176186	0.152279	0.907891	-0.316085	0.280848	0.982536	0.728998	1.32425
Stroke outcome	family unknownfamily	MR Egger	13	-0.43842	0.643843	0.509989	-1.70035	0.823513	0.645055	0.182619	2.27849
Stroke outcome	family unknownfamily	Weighted median	13	-0.0918292	0.210637	0.662866	-0.504678	0.321019	0.912261	0.6037	1.37853
Stroke outcome	family unknownfamily	Weighted mode	13	-0.432023	0.380482	0.278352	-1.17777	0.313721	0.649195	0.307966	1.36851
Stroke outcome	family unknownfamily	Maximum likelihood	13	-0.0178913	0.148797	0.904293	-0.309534	0.273751	0.982268	0.733789	1.31489
Stroke outcome	family Veillonellaceae	Inverse variance weighted	19	0.344971	0.187905	0.066376	-0.0233236	0.713266	1.41195	0.976946	2.04064
Stroke outcome	family Veillonellaceae	MR Egger	19	0.20242	0.402908	0.621833	-0.58728	0.992121	1.22436	0.555837	2.69695
Stroke outcome	family Veillonellaceae	Weighted median	19	0.358316	0.253536	0.157575	-0.138614	0.855246	1.43092	0.870564	2.35195
Stroke outcome	family Veillonellaceae	Weighted mode	19	0.336306	0.380016	0.387838	-0.408526	1.08114	1.39977	0.664629	2.94803
Stroke outcome	family Veillonellaceae	Maximum likelihood	19	0.350431	0.191477	0.0672283	-0.0248643	0.725726	1.41968	0.975442	2.06623
Stroke outcome	family Verrucomicrobiaceae	Inverse variance weighted	10	0.538541	0.248116	0.0299674	0.0522335	1.02485	1.7135	1.05362	2.78667
Stroke outcome	family Verrucomicrobiaceae	MR Egger	10	-0.647576	0.86844	0.477198	-2.34972	1.05457	0.523313	0.095396	2.87073
Stroke outcome	family Verrucomicrobiaceae	Weighted median	10	0.563597	0.338311	0.0957308	-0.099493	1.22669	1.75698	0.905296	3.40991
Stroke outcome	family Verrucomicrobiaceae	Weighted mode	10	0.279659	0.566574	0.633412	-0.830826	1.39014	1.32268	0.435689	4.01543
Stroke outcome	family Verrucomicrobiaceae	Maximum likelihood	10	0.564838	0.255703	0.0271774	0.0636598	1.06602	1.75916	1.06573	2.90379
Stroke outcome	family Victivallaceae	Inverse variance weighted	12	-0.160466	0.13193	0.22387	-0.419049	0.098116	0.851746	0.657672	1.10309
Stroke outcome	family Victivallaceae	MR Egger	12	0.424745	0.594554	0.491324	-0.740581	1.59007	1.5292	0.476837	4.90409
Stroke outcome	family Victivallaceae	Weighted median	12	-0.189169	0.174321	0.277842	-0.530838	0.152499	0.827646	0.588112	1.16474
Stroke outcome	family Victivallaceae	Weighted mode	12	-0.467914	0.346775	0.204348	-1.14759	0.211765	0.626307	0.3174	1.23586
Stroke outcome	family Victivallaceae	Maximum likelihood	12	-0.1662	0.134489	0.216538	-0.429798	0.097399	0.846877	0.65064	1.1023
Stroke outcome	genus Clostridiuminnocuumgroup	Inverse variance weighted	9	-0.3186	0.169925	0.0608	-0.651653	0.0144526	0.727166	0.521184	1.01456
Stroke outcome	genus Clostridiuminnocuumgroup	MR Egger	9	0.789744	0.813917	0.364221	-0.805532	2.38502	2.20283	0.44685	10.8593
Stroke outcome	genus Clostridiuminnocuumgroup	Weighted median	9	-0.301806	0.230891	0.191166	-0.754353	0.15074	0.739481	0.470315	1.16269
Stroke outcome	genus Clostridiuminnocuumgroup	Weighted mode	9	-0.00428941	0.363422	0.990872	-0.716596	0.708017	0.99572	0.488412	2.02996
Stroke outcome	genus Clostridiuminnocuumgroup	Maximum likelihood	9	-0.333778	0.167787	0.0466687	-0.662641	-0.00491518	0.716213	0.515488	0.995097
Stroke outcome	genus Eubacteriumbrachygroup	Inverse variance weighted	10	0.125104	0.153131	0.413943	-0.175032	0.42524	1.13327	0.83943	1.52996
Stroke outcome	genus Eubacteriumbrachygroup	MR Egger	10	0.220398	0.647778	0.74244	-1.04925	1.49004	1.24657	0.350201	4.43729
Stroke outcome	genus Eubacteriumbrachygroup	Weighted median	10	0.268128	0.213384	0.208914	-0.150103	0.68636	1.30751	0.860619	1.98647
Stroke outcome	genus Eubacteriumbrachygroup	Weighted mode	10	0.339303	0.335691	0.338532	-0.318651	0.997257	1.40397	0.727129	2.71084
Stroke outcome	genus Eubacteriumbrachygroup	Maximum likelihood	10	0.130672	0.156601	0.40404	-0.176266	0.43761	1.13959	0.838395	1.549
Stroke outcome	genus Eubacteriumcoprostanoligenesgroup	Inverse variance weighted	10	-0.249583	0.380568	0.511942	-0.995497	0.496331	0.779125	0.36954	1.64268
Stroke outcome	genus Eubacteriumcoprostanoligenesgroup	MR Egger	10	-2.79944	1.20965	0.0493598	-5.17034	-0.428528	0.0608444	0.00568263	0.651467
Stroke outcome	genus Eubacteriumcoprostanoligenesgroup	Weighted median	10	-0.423704	0.454477	0.351186	-1.31448	0.46707	0.654617	0.268614	1.59531
Stroke outcome	genus Eubacteriumcoprostanoligenesgroup	Weighted mode	10	-0.492259	0.70484	0.502573	-1.87375	0.889228	0.611244	0.153547	2.43325
Stroke outcome	genus Eubacteriumcoprostanoligenesgroup	Maximum likelihood	10	-0.263462	0.321646	0.412727	-0.893887	0.366964	0.768387	0.409063	1.44335
Stroke outcome	genus Eubacteriumeligensgroup	Inverse variance weighted	7	0.380342	0.345829	0.271421	-0.297484	1.05817	1.46278	0.742684	2.88109
Stroke outcome	genus Eubacteriumeligensgroup	MR Egger	7	0.472033	1.49185	0.764476	-2.452	3.39606	1.60325	0.0861214	29.8464
Stroke outcome	genus Eubacteriumeligensgroup	Weighted median	7	0.330977	0.456937	0.468858	-0.564619	1.22657	1.39233	0.568577	3.40953
Stroke outcome	genus Eubacteriumeligensgroup	Weighted mode	7	0.192152	0.680907	0.787272	-1.14243	1.52673	1.21185	0.319044	4.60309
Stroke outcome	genus Eubacteriumeligensgroup	Maximum likelihood	7	0.394444	0.35307	0.263916	-0.297574	1.08646	1.48356	0.742618	2.96377
Stroke outcome	genus Eubacteriumfissicatenagroup	Inverse variance weighted	5	-0.086236	0.21498	0.68832	-0.507596	0.335124	0.917378	0.601941	1.39811
Stroke outcome	genus Eubacteriumfissicatenagroup	MR Egger	5	-0.763148	1.36989	0.61633	-3.44813	1.92183	0.466196	0.0318052	6.83345
Stroke outcome	genus Eubacteriumfissicatenagroup	Weighted median	5	-0.154303	0.272914	0.571809	-0.689214	0.380609	0.857013	0.50197	1.46318
Stroke outcome	genus Eubacteriumfissicatenagroup	Weighted mode	5	-0.175008	0.354438	0.647358	-0.869707	0.519691	0.83945	0.419074	1.68151
Stroke outcome	genus Eubacteriumfissicatenagroup	Maximum likelihood	5	-0.0879073	0.217366	0.685903	-0.513945	0.33813	0.915846	0.598132	1.40232
Stroke outcome	genus Eubacteriumhalliigroup	Inverse variance weighted	16	0.321318	0.217877	0.140276	-0.105722	0.748358	1.37894	0.899675	2.11353
Stroke outcome	genus Eubacteriumhalliigroup	MR Egger	16	0.258505	0.46758	0.58908	-0.657952	1.17496	1.29499	0.517911	3.23802
Stroke outcome	genus Eubacteriumhalliigroup	Weighted median	16	0.206943	0.285968	0.469276	-0.353554	0.76744	1.22991	0.702188	2.15425
Stroke outcome	genus Eubacteriumhalliigroup	Weighted mode	16	0.117907	0.439553	0.792165	-0.743617	0.979431	1.12514	0.475392	2.66294
Stroke outcome	genus Eubacteriumhalliigroup	Maximum likelihood	16	0.330352	0.220879	0.134751	-0.102571	0.763274	1.39146	0.902515	2.14529
Stroke outcome	genus Eubacteriumnodatumgroup	Inverse variance weighted	11	-0.115118	0.129714	0.374826	-0.369358	0.139123	0.891261	0.691178	1.14927
Stroke outcome	genus Eubacteriumnodatumgroup	MR Egger	11	-0.762581	0.570422	0.214072	-1.88061	0.355446	0.466461	0.152497	1.42682
Stroke outcome	genus Eubacteriumnodatumgroup	Weighted median	11	-0.00311677	0.186434	0.986662	-0.368527	0.362293	0.996888	0.691753	1.43662
Stroke outcome	genus Eubacteriumnodatumgroup	Weighted mode	11	0.108431	0.305425	0.729952	-0.490202	0.707063	1.11453	0.612502	2.02803
Stroke outcome	genus Eubacteriumnodatumgroup	Maximum likelihood	11	-0.120235	0.132716	0.364959	-0.38036	0.139889	0.886712	0.683616	1.15015
Stroke outcome	genus Eubacteriumoxidoreducensgroup	Inverse variance weighted	5	0.571402	0.240559	0.0175344	0.0999059	1.0429	1.77075	1.10507	2.83743
Stroke outcome	genus Eubacteriumoxidoreducensgroup	MR Egger	5	0.656615	0.801384	0.472618	-0.914098	2.22733	1.92825	0.400878	9.27506
Stroke outcome	genus Eubacteriumoxidoreducensgroup	Weighted median	5	0.592568	0.290536	0.0413932	0.0231179	1.16202	1.80863	1.02339	3.19637
Stroke outcome	genus Eubacteriumoxidoreducensgroup	Weighted mode	5	0.619183	0.395784	0.192761	-0.156554	1.39492	1.85741	0.855086	4.03465
Stroke outcome	genus Eubacteriumoxidoreducensgroup	Maximum likelihood	5	0.577271	0.248842	0.0203501	0.0895409	1.065	1.78117	1.09367	2.90084
Stroke outcome	genus Eubacteriumrectalegroup	Inverse variance weighted	7	0.729889	0.385032	0.058005	-0.0247727	1.48455	2.07485	0.975532	4.41299
Stroke outcome	genus Eubacteriumrectalegroup	MR Egger	7	1.81915	1.46878	0.270489	-1.05967	4.69797	6.16662	0.346571	109.724
Stroke outcome	genus Eubacteriumrectalegroup	Weighted median	7	0.321234	0.526761	0.541975	-0.711217	1.35369	1.37883	0.491046	3.87167
Stroke outcome	genus Eubacteriumrectalegroup	Weighted mode	7	0.0420665	0.811134	0.960323	-1.54776	1.63189	1.04296	0.212725	5.11353
Stroke outcome	genus Eubacteriumrectalegroup	Maximum likelihood	7	0.762626	0.37729	0.0432458	0.0231386	1.50211	2.1439	1.02341	4.49117
Stroke outcome	genus Eubacteriumruminantiumgroup	Inverse variance weighted	17	0.2489	0.155634	0.109761	-0.0561422	0.553942	1.28261	0.945405	1.7401
Stroke outcome	genus Eubacteriumruminantiumgroup	MR Egger	17	0.380645	0.565934	0.511433	-0.728585	1.48988	1.46323	0.482591	4.43654
Stroke outcome	genus Eubacteriumruminantiumgroup	Weighted median	17	0.160887	0.213903	0.451961	-0.258362	0.580136	1.17455	0.772315	1.78628
Stroke outcome	genus Eubacteriumruminantiumgroup	Weighted mode	17	0.0774422	0.337583	0.821463	-0.584221	0.739105	1.08052	0.55754	2.09406
Stroke outcome	genus Eubacteriumruminantiumgroup	Maximum likelihood	17	0.255521	0.1577	0.105168	-0.0535706	0.564613	1.29113	0.947839	1.75877
Stroke outcome	genus Eubacteriumventriosumgroup	Inverse variance weighted	14	0.181623	0.251356	0.469943	-0.311035	0.674281	1.19916	0.732688	1.96262
Stroke outcome	genus Eubacteriumventriosumgroup	MR Egger	14	0.0562964	1.18313	0.962832	-2.26263	2.37523	1.05791	0.104076	10.7535
Stroke outcome	genus Eubacteriumventriosumgroup	Weighted median	14	0.252749	0.358205	0.480437	-0.449332	0.95483	1.28756	0.638054	2.59823
Stroke outcome	genus Eubacteriumventriosumgroup	Weighted mode	14	0.614242	0.621635	0.341135	-0.604162	1.83265	1.84825	0.546532	6.2504
Stroke outcome	genus Eubacteriumventriosumgroup	Maximum likelihood	14	0.186843	0.252315	0.458986	-0.307694	0.681381	1.20544	0.73514	1.9766
Stroke outcome	genus Eubacteriumxylanophilumgroup	Inverse variance weighted	9	-0.383647	0.290761	0.187015	-0.953538	0.186244	0.681372	0.385375	1.20472
Stroke outcome	genus Eubacteriumxylanophilumgroup	MR Egger	9	-0.727548	0.930355	0.459837	-2.55104	1.09595	0.483092	0.0780003	2.99202
Stroke outcome	genus Eubacteriumxylanophilumgroup	Weighted median	9	-0.561749	0.366768	0.125617	-1.28061	0.157117	0.570211	0.277867	1.17013
Stroke outcome	genus Eubacteriumxylanophilumgroup	Weighted mode	9	-0.582902	0.550945	0.320952	-1.66275	0.496951	0.558276	0.189616	1.6437
Stroke outcome	genus Eubacteriumxylanophilumgroup	Maximum likelihood	9	-0.387484	0.294036	0.187567	-0.963796	0.188827	0.678762	0.381442	1.20783
Stroke outcome	genus Ruminococcusgauvreauiigroup	Inverse variance weighted	12	-0.0321144	0.394146	0.935061	-0.804641	0.740412	0.968396	0.447249	2.0968
Stroke outcome	genus Ruminococcusgauvreauiigroup	MR Egger	12	0.660143	1.77632	0.717918	-2.82145	4.14173	1.93507	0.0595197	62.9118
Stroke outcome	genus Ruminococcusgauvreauiigroup	Weighted median	12	0.0500732	0.390559	0.897983	-0.715422	0.815568	1.05135	0.488986	2.26046
Stroke outcome	genus Ruminococcusgauvreauiigroup	Weighted mode	12	0.345495	0.645548	0.603165	-0.919779	1.61077	1.41269	0.398607	5.00666
Stroke outcome	genus Ruminococcusgauvreauiigroup	Maximum likelihood	12	-0.0348759	0.259023	0.892893	-0.542561	0.47281	0.965725	0.581258	1.6045
Stroke outcome	genus Ruminococcusgnavusgroup	Inverse variance weighted	12	-0.0436007	0.177932	0.806424	-0.392347	0.305145	0.957336	0.67547	1.35682
Stroke outcome	genus Ruminococcusgnavusgroup	MR Egger	12	1.55611	0.761721	0.0683172	0.0631332	3.04908	4.74033	1.06517	21.0959
Stroke outcome	genus Ruminococcusgnavusgroup	Weighted median	12	-0.0652696	0.229369	0.775981	-0.514834	0.384294	0.936815	0.5976	1.46858
Stroke outcome	genus Ruminococcusgnavusgroup	Weighted mode	12	-0.0551333	0.377642	0.886567	-0.795311	0.685044	0.946359	0.451441	1.98386
Stroke outcome	genus Ruminococcusgnavusgroup	Maximum likelihood	12	-0.0414171	0.17395	0.811805	-0.382359	0.299525	0.959429	0.68225	1.34922
Stroke outcome	genus Ruminococcustorquesgroup	Inverse variance weighted	9	-0.155337	0.304576	0.610045	-0.752305	0.441632	0.856127	0.471279	1.55524
Stroke outcome	genus Ruminococcustorquesgroup	MR Egger	9	-0.732474	0.805028	0.393139	-2.31033	0.84538	0.480718	0.0992287	2.32886
Stroke outcome	genus Ruminococcustorquesgroup	Weighted median	9	-0.129224	0.412056	0.75382	-0.936853	0.678406	0.878777	0.391859	1.97073
Stroke outcome	genus Ruminococcustorquesgroup	Weighted mode	9	-0.120742	0.687529	0.864959	-1.4683	1.22681	0.886263	0.230317	3.41035
Stroke outcome	genus Ruminococcustorquesgroup	Maximum likelihood	9	-0.154019	0.309847	0.619132	-0.761319	0.453281	0.857256	0.46705	1.57347
Stroke outcome	genus Actinomyces	Inverse variance weighted	6	-0.0527008	0.24607	0.830414	-0.534997	0.429596	0.948664	0.585671	1.53664
Stroke outcome	genus Actinomyces	MR Egger	6	0.238739	0.662494	0.736799	-1.05975	1.53723	1.26965	0.346542	4.65168
Stroke outcome	genus Actinomyces	Weighted median	6	-0.0764124	0.320554	0.81159	-0.704699	0.551874	0.926434	0.494257	1.7365
Stroke outcome	genus Actinomyces	Weighted mode	6	-0.16892	0.443175	0.718744	-1.03754	0.699703	0.844576	0.354324	2.01315
Stroke outcome	genus Actinomyces	Maximum likelihood	6	-0.054357	0.249827	0.827757	-0.544017	0.435303	0.947094	0.580412	1.54543
Stroke outcome	genus Adlercreutzia	Inverse variance weighted	8	-0.0584567	0.298381	0.844679	-0.643284	0.526371	0.943219	0.525564	1.69278
Stroke outcome	genus Adlercreutzia	MR Egger	8	-0.720217	1.44315	0.635503	-3.54878	2.10835	0.486647	0.0287597	8.23462
Stroke outcome	genus Adlercreutzia	Weighted median	8	0.189691	0.334309	0.570435	-0.465556	0.844937	1.20888	0.627786	2.32783
Stroke outcome	genus Adlercreutzia	Weighted mode	8	0.36741	0.509114	0.493894	-0.630453	1.36527	1.44399	0.53235	3.91679
Stroke outcome	genus Adlercreutzia	Maximum likelihood	8	-0.061979	0.253453	0.806814	-0.558747	0.434789	0.939903	0.571925	1.54464
Stroke outcome	genus Akkermansia	Inverse variance weighted	10	0.537502	0.247906	0.030146	0.051606	1.0234	1.71173	1.05296	2.78264
Stroke outcome	genus Akkermansia	MR Egger	10	-0.653363	0.867345	0.472859	-2.35336	1.04663	0.520293	0.0950494	2.84805
Stroke outcome	genus Akkermansia	Weighted median	10	0.562994	0.340015	0.0977636	-0.103435	1.22942	1.75592	0.901735	3.41926
Stroke outcome	genus Akkermansia	Weighted mode	10	0.282246	0.512837	0.595465	-0.722914	1.28741	1.3261	0.485336	3.62338
Stroke outcome	genus Akkermansia	Maximum likelihood	10	0.559728	0.255242	0.0283127	0.0594525	1.06	1.7502	1.06126	2.88638
Stroke outcome	genus Alistipes	Inverse variance weighted	14	0.544868	0.285379	0.0562264	-0.0144754	1.10421	1.72438	0.985629	3.01684
Stroke outcome	genus Alistipes	MR Egger	14	0.0787983	1.43451	0.957098	-2.73284	2.89044	1.08199	0.0650343	18.0012
Stroke outcome	genus Alistipes	Weighted median	14	0.791661	0.380807	0.0376264	0.0452787	1.53804	2.20706	1.04632	4.65548
Stroke outcome	genus Alistipes	Weighted mode	14	0.920397	0.700898	0.211833	-0.453362	2.29416	2.51029	0.635488	9.91606
Stroke outcome	genus Alistipes	Maximum likelihood	14	0.573619	0.28056	0.0408995	0.0237206	1.12352	1.77468	1.024	3.07565
Stroke outcome	genus Allisonella	Inverse variance weighted	8	-0.0551236	0.148812	0.711065	-0.346794	0.236547	0.946368	0.706951	1.26687
Stroke outcome	genus Allisonella	MR Egger	8	-0.794118	1.00232	0.458369	-2.75867	1.17043	0.45198	0.0633761	3.22338
Stroke outcome	genus Allisonella	Weighted median	8	-0.0294238	0.180874	0.870774	-0.383936	0.325089	0.971005	0.681175	1.38415
Stroke outcome	genus Allisonella	Weighted mode	8	0.00239935	0.279492	0.99339	-0.545405	0.550204	1.0024	0.579607	1.73361
Stroke outcome	genus Allisonella	Maximum likelihood	8	-0.0551582	0.149892	0.712883	-0.348947	0.23863	0.946335	0.705431	1.26951
Stroke outcome	genus Alloprevotella	Inverse variance weighted	6	0.0931493	0.169914	0.583545	-0.239882	0.42618	1.09763	0.786721	1.5314
Stroke outcome	genus Alloprevotella	MR Egger	6	1.12581	1.59226	0.518548	-1.99502	4.24664	3.08272	0.136011	69.8704
Stroke outcome	genus Alloprevotella	Weighted median	6	0.124984	0.201376	0.534831	-0.269713	0.519681	1.13313	0.763598	1.68149
Stroke outcome	genus Alloprevotella	Weighted mode	6	0.179314	0.28455	0.556259	-0.378404	0.737032	1.1964	0.684954	2.08972
Stroke outcome	genus Alloprevotella	Maximum likelihood	6	0.093679	0.170683	0.58311	-0.24086	0.428218	1.09821	0.785952	1.53452
Stroke outcome	genus Anaerofilum	Inverse variance weighted	11	-0.133234	0.170743	0.435203	-0.467892	0.201423	0.87526	0.626321	1.22314
Stroke outcome	genus Anaerofilum	MR Egger	11	0.0556367	0.922865	0.953245	-1.75318	1.86445	1.05721	0.173222	6.45241
Stroke outcome	genus Anaerofilum	Weighted median	11	-0.151271	0.211085	0.4736	-0.564997	0.262456	0.859615	0.568362	1.30012
Stroke outcome	genus Anaerofilum	Weighted mode	11	-0.170173	0.318357	0.604652	-0.794153	0.453808	0.843519	0.451964	1.57429
Stroke outcome	genus Anaerofilum	Maximum likelihood	11	-0.138446	0.161337	0.390828	-0.454667	0.177775	0.87071	0.634659	1.19456
Stroke outcome	genus Anaerostipes	Inverse variance weighted	12	-0.210232	0.290285	0.468928	-0.779191	0.358727	0.810396	0.458777	1.43151
Stroke outcome	genus Anaerostipes	MR Egger	12	-0.418773	1.03407	0.694023	-2.44555	1.60801	0.657853	0.0866782	4.99284
Stroke outcome	genus Anaerostipes	Weighted median	12	0.156754	0.378666	0.6789	-0.585431	0.898939	1.16971	0.556866	2.457
Stroke outcome	genus Anaerostipes	Weighted mode	12	0.293742	0.56732	0.614871	-0.818205	1.40569	1.34144	0.441223	4.07833
Stroke outcome	genus Anaerostipes	Maximum likelihood	12	-0.212743	0.284281	0.454247	-0.769933	0.344448	0.808364	0.463044	1.41121
Stroke outcome	genus Anaerotruncus	Inverse variance weighted	13	0.056862	0.262958	0.828801	-0.458535	0.572259	1.05851	0.632209	1.77227
Stroke outcome	genus Anaerotruncus	MR Egger	13	-0.336485	0.822952	0.690478	-1.94947	1.2765	0.714276	0.142349	3.58408
Stroke outcome	genus Anaerotruncus	Weighted median	13	0.0217813	0.350484	0.950446	-0.665167	0.70873	1.02202	0.514188	2.03141
Stroke outcome	genus Anaerotruncus	Weighted mode	13	-0.0935459	0.532366	0.863446	-1.13698	0.949892	0.910696	0.320785	2.58543
Stroke outcome	genus Anaerotruncus	Maximum likelihood	13	0.0615088	0.268404	0.818741	-0.464563	0.58758	1.06344	0.62841	1.79963
Stroke outcome	genus Bacteroides	Inverse variance weighted	9	0.00633336	0.484027	0.98956	-0.94236	0.955027	1.00635	0.389707	2.59874
Stroke outcome	genus Bacteroides	MR Egger	9	-3.3218	2.41465	0.211322	-8.0545	1.41091	0.036088	0.000317668	4.09969
Stroke outcome	genus Bacteroides	Weighted median	9	-0.508966	0.457339	0.265758	-1.40535	0.387418	0.601117	0.245281	1.47317
Stroke outcome	genus Bacteroides	Weighted mode	9	-0.790428	0.643167	0.254006	-2.05103	0.470179	0.453651	0.128602	1.60028
Stroke outcome	genus Bacteroides	Maximum likelihood	9	0.00669868	0.34685	0.984592	-0.673128	0.686525	1.00672	0.510111	1.9868
Stroke outcome	genus Barnesiella	Inverse variance weighted	14	-0.0871051	0.238177	0.714577	-0.553931	0.379721	0.916581	0.574686	1.46188
Stroke outcome	genus Barnesiella	MR Egger	14	-0.309218	0.852195	0.723028	-1.97952	1.36108	0.734021	0.138136	3.90042
Stroke outcome	genus Barnesiella	Weighted median	14	0.0697407	0.325744	0.830472	-0.568718	0.708199	1.07223	0.566251	2.03033
Stroke outcome	genus Barnesiella	Weighted mode	14	0.0916947	0.565097	0.873593	-1.0159	1.19929	1.09603	0.362078	3.31775
Stroke outcome	genus Barnesiella	Maximum likelihood	14	-0.0875498	0.239033	0.714166	-0.556054	0.380954	0.916173	0.573468	1.46368
Stroke outcome	genus Bifidobacterium	Inverse variance weighted	13	-0.0359708	0.220698	0.870529	-0.468539	0.396597	0.964668	0.625916	1.48676
Stroke outcome	genus Bifidobacterium	MR Egger	13	0.317916	0.604913	0.609627	-0.867712	1.50355	1.37426	0.419911	4.49761
Stroke outcome	genus Bifidobacterium	Weighted median	13	-0.0810157	0.299254	0.786602	-0.667553	0.505522	0.922179	0.512962	1.65785
Stroke outcome	genus Bifidobacterium	Weighted mode	13	-0.127001	0.400041	0.756342	-0.911082	0.657079	0.880732	0.402089	1.92915
Stroke outcome	genus Bifidobacterium	Maximum likelihood	13	-0.0368176	0.224069	0.869485	-0.475994	0.402358	0.963852	0.621267	1.49535
Stroke outcome	genus Bilophila	Inverse variance weighted	12	0.0637164	0.258675	0.805436	-0.443286	0.570719	1.06579	0.641924	1.76954
Stroke outcome	genus Bilophila	MR Egger	12	-1.45887	1.14035	0.229669	-3.69395	0.776206	0.232499	0.0248736	2.17321
Stroke outcome	genus Bilophila	Weighted median	12	-0.114348	0.336339	0.733873	-0.773572	0.544877	0.891948	0.461362	1.7244
Stroke outcome	genus Bilophila	Weighted mode	12	-0.16904	0.567406	0.771318	-1.28116	0.943075	0.844475	0.277716	2.56786
Stroke outcome	genus Bilophila	Maximum likelihood	12	0.0675244	0.257097	0.792827	-0.436386	0.571435	1.06986	0.646368	1.77081
Stroke outcome	genus Blautia	Inverse variance weighted	13	-0.219156	0.296938	0.460482	-0.801155	0.362843	0.803196	0.44881	1.43741
Stroke outcome	genus Blautia	MR Egger	13	-0.709513	0.672333	0.313915	-2.02728	0.60826	0.491884	0.131693	1.83723
Stroke outcome	genus Blautia	Weighted median	13	-0.321236	0.385153	0.404255	-1.07614	0.433665	0.725252	0.34091	1.5429
Stroke outcome	genus Blautia	Weighted mode	13	-0.717619	0.623289	0.272016	-1.93927	0.504027	0.487912	0.143809	1.65537
Stroke outcome	genus Blautia	Maximum likelihood	13	-0.213984	0.261267	0.412773	-0.726068	0.2981	0.807361	0.483808	1.3473
Stroke outcome	genus Butyricicoccus	Inverse variance weighted	8	-0.229734	0.273762	0.401373	-0.766308	0.306841	0.794745	0.464726	1.35912
Stroke outcome	genus Butyricicoccus	MR Egger	8	-0.374843	0.507288	0.487846	-1.36913	0.619441	0.687397	0.254329	1.85789
Stroke outcome	genus Butyricicoccus	Weighted median	8	-0.216824	0.337604	0.520715	-0.878529	0.44488	0.805072	0.415394	1.5603
Stroke outcome	genus Butyricicoccus	Weighted mode	8	-0.23484	0.400936	0.576445	-1.02067	0.550994	0.790697	0.360352	1.73498
Stroke outcome	genus Butyricicoccus	Maximum likelihood	8	-0.23334	0.277133	0.399801	-0.776521	0.309841	0.791885	0.460004	1.36321
Stroke outcome	genus Butyricimonas	Inverse variance weighted	13	-0.0805137	0.213264	0.705779	-0.498511	0.337484	0.922642	0.607435	1.40142
Stroke outcome	genus Butyricimonas	MR Egger	13	-0.427827	0.715425	0.561947	-1.83006	0.974406	0.651924	0.160404	2.64959
Stroke outcome	genus Butyricimonas	Weighted median	13	-0.253835	0.283637	0.370825	-0.809765	0.302094	0.77582	0.444963	1.35269
Stroke outcome	genus Butyricimonas	Weighted mode	13	-0.30254	0.479467	0.539879	-1.2423	0.637216	0.738939	0.288721	1.89121
Stroke outcome	genus Butyricimonas	Maximum likelihood	13	-0.0779878	0.216378	0.71853	-0.502089	0.346113	0.924976	0.605265	1.41356
Stroke outcome	genus Butyrivibrio	Inverse variance weighted	15	0.045781	0.146575	0.754783	-0.241505	0.333067	1.04685	0.785445	1.39524
Stroke outcome	genus Butyrivibrio	MR Egger	15	-0.49536	0.665297	0.469778	-1.79934	0.808621	0.609351	0.165408	2.24481
Stroke outcome	genus Butyrivibrio	Weighted median	15	0.0716325	0.167254	0.668442	-0.256184	0.39945	1.07426	0.773999	1.491
Stroke outcome	genus Butyrivibrio	Weighted mode	15	0.0798386	0.30867	0.799666	-0.525154	0.684831	1.08311	0.591464	1.98344
Stroke outcome	genus Butyrivibrio	Maximum likelihood	15	0.0496951	0.117913	0.673423	-0.181415	0.280805	1.05095	0.834089	1.3242
Stroke outcome	genus CandidatusSoleaferrea	Inverse variance weighted	10	0.268722	0.188269	0.153485	-0.100285	0.637728	1.30829	0.904579	1.89218
Stroke outcome	genus CandidatusSoleaferrea	MR Egger	10	0.777831	2.0203	0.710266	-3.18196	4.73763	2.17675	0.041504	114.163
Stroke outcome	genus CandidatusSoleaferrea	Weighted median	10	0.221716	0.251235	0.377504	-0.270704	0.714136	1.24822	0.762842	2.04242
Stroke outcome	genus CandidatusSoleaferrea	Weighted mode	10	0.254683	0.456443	0.59047	-0.639945	1.14931	1.29005	0.527321	3.15602
Stroke outcome	genus CandidatusSoleaferrea	Maximum likelihood	10	0.277933	0.193146	0.150156	-0.100633	0.6565	1.3204	0.904265	1.92803
Stroke outcome	genus Catenibacterium	Inverse variance weighted	4	-0.156343	0.214939	0.466991	-0.577625	0.264938	0.855265	0.56123	1.30335
Stroke outcome	genus Catenibacterium	MR Egger	4	-0.536207	1.76141	0.789564	-3.98858	2.91617	0.584963	0.018526	18.4703
Stroke outcome	genus Catenibacterium	Weighted median	4	-0.136953	0.256774	0.593786	-0.64023	0.366325	0.872012	0.527171	1.44242
Stroke outcome	genus Catenibacterium	Weighted mode	4	0.084982	0.369597	0.832931	-0.639428	0.809392	1.0887	0.527594	2.24654
Stroke outcome	genus Catenibacterium	Maximum likelihood	4	-0.160138	0.218079	0.462758	-0.587573	0.267296	0.852026	0.555674	1.30643
Stroke outcome	genus ChristensenellaceaeR 7group	Inverse variance weighted	10	-0.0247637	0.308022	0.935922	-0.628486	0.578959	0.97554	0.533399	1.78418
Stroke outcome	genus ChristensenellaceaeR 7group	MR Egger	10	0.83746	0.912427	0.385539	-0.950896	2.62582	2.31049	0.386395	13.8159
Stroke outcome	genus ChristensenellaceaeR 7group	Weighted median	10	0.0394738	0.405211	0.922396	-0.754739	0.833687	1.04026	0.470133	2.30179
Stroke outcome	genus ChristensenellaceaeR 7group	Weighted mode	10	0.11461	0.63905	0.861639	-1.13793	1.36715	1.12144	0.320483	3.92414
Stroke outcome	genus ChristensenellaceaeR 7group	Maximum likelihood	10	-0.024132	0.312081	0.938364	-0.63581	0.587546	0.976157	0.529506	1.79957
Stroke outcome	genus Clostridiumsensustricto1	Inverse variance weighted	7	0.123263	0.288168	0.668836	-0.441546	0.688071	1.13118	0.643042	1.98987
Stroke outcome	genus Clostridiumsensustricto1	MR Egger	7	-0.0818324	0.639108	0.903107	-1.33448	1.17082	0.921426	0.263294	3.22464
Stroke outcome	genus Clostridiumsensustricto1	Weighted median	7	0.0666699	0.376997	0.85963	-0.672244	0.805584	1.06894	0.510562	2.238
Stroke outcome	genus Clostridiumsensustricto1	Weighted mode	7	0.0212672	0.474456	0.965702	-0.908667	0.951201	1.02149	0.403061	2.58882
Stroke outcome	genus Clostridiumsensustricto1	Maximum likelihood	7	0.126272	0.291658	0.665054	-0.445378	0.697922	1.13459	0.640582	2.00957
Stroke outcome	genus Collinsella	Inverse variance weighted	8	0.400248	0.519896	0.441382	-0.618748	1.41924	1.49219	0.538618	4.13399
Stroke outcome	genus Collinsella	MR Egger	8	3.2339	1.5689	0.0849087	0.15886	6.30894	25.3784	1.17217	549.46
Stroke outcome	genus Collinsella	Weighted median	8	0.643878	0.480852	0.180559	-0.298591	1.58635	1.90385	0.741862	4.88587
Stroke outcome	genus Collinsella	Weighted mode	8	1.25899	0.969852	0.235375	-0.641916	3.1599	3.52188	0.526283	23.5683
Stroke outcome	genus Collinsella	Maximum likelihood	8	0.449431	0.339975	0.186183	-0.216919	1.11578	1.56742	0.804995	3.05195
Stroke outcome	genus Coprobacter	Inverse variance weighted	11	-0.208415	0.179506	0.245622	-0.560246	0.143416	0.81187	0.571069	1.15421
Stroke outcome	genus Coprobacter	MR Egger	11	-0.497816	0.613079	0.437744	-1.69945	0.703819	0.607857	0.182784	2.02146
Stroke outcome	genus Coprobacter	Weighted median	11	-0.292845	0.238575	0.219643	-0.760452	0.174761	0.746138	0.467455	1.19096
Stroke outcome	genus Coprobacter	Weighted mode	11	-0.357817	0.376935	0.364855	-1.09661	0.380976	0.699201	0.334001	1.46371
Stroke outcome	genus Coprobacter	Maximum likelihood	11	-0.205334	0.18141	0.257686	-0.560897	0.15023	0.814376	0.570697	1.1621
Stroke outcome	genus Coprococcus1	Inverse variance weighted	10	-0.0321274	0.294303	0.913072	-0.608962	0.544707	0.968383	0.543915	1.7241
Stroke outcome	genus Coprococcus1	MR Egger	10	0.705136	0.956388	0.482007	-1.16938	2.57966	2.02412	0.310558	13.1926
Stroke outcome	genus Coprococcus1	Weighted median	10	0.117011	0.369246	0.751326	-0.60671	0.840732	1.12413	0.545141	2.31806
Stroke outcome	genus Coprococcus1	Weighted mode	10	0.182062	0.554731	0.750268	-0.90521	1.26934	1.19969	0.404457	3.55849
Stroke outcome	genus Coprococcus1	Maximum likelihood	10	-0.0313328	0.296531	0.915849	-0.612534	0.549869	0.969153	0.541976	1.73303
Stroke outcome	genus Coprococcus2	Inverse variance weighted	8	-0.183479	0.285675	0.5207	-0.743401	0.376443	0.832369	0.475494	1.45709
Stroke outcome	genus Coprococcus2	MR Egger	8	-2.28991	2.27105	0.352226	-6.74116	2.16134	0.101275	0.00118127	8.68277
Stroke outcome	genus Coprococcus2	Weighted median	8	-0.390509	0.367325	0.287729	-1.11047	0.329448	0.676712	0.329405	1.3902
Stroke outcome	genus Coprococcus2	Weighted mode	8	-0.533917	0.560601	0.372614	-1.63269	0.564861	0.586304	0.195402	1.7592
Stroke outcome	genus Coprococcus2	Maximum likelihood	8	-0.184011	0.289023	0.524343	-0.750497	0.382475	0.831927	0.472132	1.46591
Stroke outcome	genus Coprococcus3	Inverse variance weighted	8	-0.346621	0.326045	0.287733	-0.985669	0.292427	0.707073	0.373189	1.33967
Stroke outcome	genus Coprococcus3	MR Egger	8	0.543987	1.22483	0.672517	-1.85668	2.94466	1.72286	0.15619	19.0041
Stroke outcome	genus Coprococcus3	Weighted median	8	-0.3586	0.428663	0.402842	-1.19878	0.481578	0.698653	0.301562	1.61863
Stroke outcome	genus Coprococcus3	Weighted mode	8	-0.509636	0.654962	0.461986	-1.79336	0.774089	0.600714	0.1664	2.16862
Stroke outcome	genus Coprococcus3	Maximum likelihood	8	-0.35808	0.332608	0.281667	-1.00999	0.293831	0.699017	0.364223	1.34156
Stroke outcome	genus DefluviitaleaceaeUCG011	Inverse variance weighted	8	0.00521103	0.304739	0.986357	-0.592078	0.6025	1.00522	0.553177	1.82668
Stroke outcome	genus DefluviitaleaceaeUCG011	MR Egger	8	1.29951	0.925939	0.210061	-0.515329	3.11435	3.6675	0.597304	22.5188
Stroke outcome	genus DefluviitaleaceaeUCG011	Weighted median	8	-0.116499	0.324309	0.719428	-0.752144	0.519146	0.890031	0.471355	1.68059
Stroke outcome	genus DefluviitaleaceaeUCG011	Weighted mode	8	-0.503241	0.533971	0.377343	-1.54982	0.543342	0.604568	0.212285	1.72175
Stroke outcome	genus DefluviitaleaceaeUCG011	Maximum likelihood	8	0.00537884	0.239416	0.982076	-0.463876	0.474633	1.00539	0.628842	1.60742
Stroke outcome	genus Desulfovibrio	Inverse variance weighted	10	-0.163077	0.218245	0.454932	-0.590837	0.264684	0.849526	0.553863	1.30302
Stroke outcome	genus Desulfovibrio	MR Egger	10	-0.527929	0.642543	0.435091	-1.78731	0.731455	0.589825	0.167409	2.0781
Stroke outcome	genus Desulfovibrio	Weighted median	10	-0.317447	0.296822	0.284849	-0.899218	0.264323	0.728005	0.406888	1.30255
Stroke outcome	genus Desulfovibrio	Weighted mode	10	-0.369807	0.382431	0.358814	-1.11937	0.379758	0.690868	0.326485	1.46193
Stroke outcome	genus Desulfovibrio	Maximum likelihood	10	-0.161119	0.221054	0.466084	-0.594385	0.272148	0.851191	0.551902	1.31278
Stroke outcome	genus Dialister	Inverse variance weighted	11	0.219406	0.245033	0.370566	-0.260858	0.699669	1.24534	0.77039	2.01309
Stroke outcome	genus Dialister	MR Egger	11	-0.0192451	1.02047	0.985365	-2.01936	1.98087	0.980939	0.13274	7.24905
Stroke outcome	genus Dialister	Weighted median	11	0.203884	0.334638	0.542347	-0.452006	0.859773	1.22616	0.63635	2.36262
Stroke outcome	genus Dialister	Weighted mode	11	-0.0434205	0.596714	0.943427	-1.21298	1.12614	0.957509	0.29731	3.08373
Stroke outcome	genus Dialister	Maximum likelihood	11	0.22886	0.251307	0.362465	-0.263702	0.721422	1.25717	0.768202	2.05736
Stroke outcome	genus Dorea	Inverse variance weighted	10	-0.000963681	0.296991	0.997411	-0.583066	0.581139	0.999037	0.558184	1.78807
Stroke outcome	genus Dorea	MR Egger	10	0.0294454	0.807187	0.971794	-1.55264	1.61153	1.02988	0.211688	5.01048
Stroke outcome	genus Dorea	Weighted median	10	-0.207453	0.388214	0.59308	-0.968353	0.553447	0.812651	0.379708	1.73924
Stroke outcome	genus Dorea	Weighted mode	10	-0.265093	0.561534	0.6481	-1.3657	0.835513	0.767134	0.255202	2.306
Stroke outcome	genus Dorea	Maximum likelihood	10	-0.000976842	0.300742	0.997408	-0.590431	0.588478	0.999024	0.554088	1.80124
Stroke outcome	genus Eggerthella	Inverse variance weighted	11	-0.0146176	0.217916	0.946519	-0.441732	0.412497	0.985489	0.642922	1.51059
Stroke outcome	genus Eggerthella	MR Egger	11	1.92644	0.850966	0.0498634	0.25855	3.59434	6.86505	1.29505	36.3915
Stroke outcome	genus Eggerthella	Weighted median	11	0.000398228	0.252621	0.998742	-0.494739	0.495535	1.0004	0.60973	1.64138
Stroke outcome	genus Eggerthella	Weighted mode	11	0.403207	0.439127	0.380127	-0.457481	1.26389	1.49662	0.632876	3.53918
Stroke outcome	genus Eggerthella	Maximum likelihood	11	-0.0148481	0.176855	0.933091	-0.361483	0.331787	0.985262	0.696642	1.39346
Stroke outcome	genus Eisenbergiella	Inverse variance weighted	11	-0.179009	0.224203	0.424625	-0.618446	0.260429	0.836099	0.538781	1.29749
Stroke outcome	genus Eisenbergiella	MR Egger	11	-0.798094	1.83324	0.673565	-4.39124	2.79506	0.450186	0.0123853	16.3635
Stroke outcome	genus Eisenbergiella	Weighted median	11	0.050687	0.248789	0.83856	-0.436939	0.538313	1.05199	0.646011	1.71311
Stroke outcome	genus Eisenbergiella	Weighted mode	11	0.0502921	0.358123	0.891107	-0.65163	0.752214	1.05158	0.521196	2.12169
Stroke outcome	genus Eisenbergiella	Maximum likelihood	11	-0.178067	0.179338	0.320753	-0.529569	0.173435	0.836887	0.588859	1.18938
Stroke outcome	genus Enterorhabdus	Inverse variance weighted	7	-0.0809935	0.236421	0.731913	-0.544379	0.382392	0.9222	0.580202	1.46579
Stroke outcome	genus Enterorhabdus	MR Egger	7	0.326845	0.646722	0.634771	-0.94073	1.59442	1.38659	0.390343	4.92547
Stroke outcome	genus Enterorhabdus	Weighted median	7	0.006391	0.297038	0.982834	-0.575803	0.588585	1.00641	0.562253	1.80144
Stroke outcome	genus Enterorhabdus	Weighted mode	7	0.0474491	0.374139	0.903225	-0.685864	0.780762	1.04859	0.503655	2.18314
Stroke outcome	genus Enterorhabdus	Maximum likelihood	7	-0.0819305	0.23535	0.727748	-0.543216	0.379355	0.921336	0.580877	1.46134
Stroke outcome	genus Erysipelatoclostridium	Inverse variance weighted	14	-0.08356	0.191159	0.662021	-0.458231	0.291111	0.919836	0.632401	1.33791
Stroke outcome	genus Erysipelatoclostridium	MR Egger	14	-0.280441	0.732376	0.708476	-1.7159	1.15502	0.75545	0.179802	3.17407
Stroke outcome	genus Erysipelatoclostridium	Weighted median	14	-0.061827	0.250076	0.804728	-0.551976	0.428322	0.940045	0.575811	1.53468
Stroke outcome	genus Erysipelatoclostridium	Weighted mode	14	-0.0374648	0.38675	0.924306	-0.795494	0.720565	0.963228	0.451358	2.05559
Stroke outcome	genus Erysipelatoclostridium	Maximum likelihood	14	-0.0809295	0.192833	0.674714	-0.458882	0.297023	0.922259	0.63199	1.34585
Stroke outcome	genus ErysipelotrichaceaeUCG003	Inverse variance weighted	16	0.135166	0.208838	0.517485	-0.274157	0.544489	1.14473	0.760212	1.72373
Stroke outcome	genus ErysipelotrichaceaeUCG003	MR Egger	16	-0.0524198	0.579459	0.929201	-1.18816	1.08332	0.94893	0.304781	2.95447
Stroke outcome	genus ErysipelotrichaceaeUCG003	Weighted median	16	0.0146627	0.305695	0.961744	-0.5845	0.613825	1.01477	0.557385	1.84748
Stroke outcome	genus ErysipelotrichaceaeUCG003	Weighted mode	16	-0.199331	0.502898	0.697417	-1.18501	0.786349	0.819278	0.305742	2.19537
Stroke outcome	genus ErysipelotrichaceaeUCG003	Maximum likelihood	16	0.141607	0.212596	0.505356	-0.275082	0.558296	1.15212	0.75951	1.74769
Stroke outcome	genus Escherichia Shigella	Inverse variance weighted	9	-0.158729	0.269144	0.555355	-0.68625	0.368793	0.853228	0.50346	1.44599
Stroke outcome	genus Escherichia Shigella	MR Egger	9	-0.0177415	0.763135	0.982101	-1.51349	1.478	0.982415	0.220141	4.38418
Stroke outcome	genus Escherichia Shigella	Weighted median	9	-0.18083	0.356545	0.612034	-0.879658	0.517998	0.834577	0.414925	1.67866
Stroke outcome	genus Escherichia Shigella	Weighted mode	9	-0.177468	0.505542	0.73462	-1.16833	0.813395	0.837388	0.310885	2.25555
Stroke outcome	genus Escherichia Shigella	Maximum likelihood	9	-0.161862	0.273143	0.553457	-0.697223	0.3735	0.850559	0.497966	1.45281
Stroke outcome	genus Faecalibacterium	Inverse variance weighted	10	-0.0758535	0.2837	0.789182	-0.631905	0.480198	0.926952	0.531578	1.61639
Stroke outcome	genus Faecalibacterium	MR Egger	10	-0.886004	0.502406	0.115824	-1.87072	0.0987121	0.4123	0.154013	1.10375
Stroke outcome	genus Faecalibacterium	Weighted median	10	-0.281246	0.348934	0.420234	-0.965156	0.402664	0.754843	0.380924	1.4958
Stroke outcome	genus Faecalibacterium	Weighted mode	10	-0.264416	0.413738	0.538688	-1.07534	0.546511	0.767654	0.341181	1.72722
Stroke outcome	genus Faecalibacterium	Maximum likelihood	10	-0.076689	0.261601	0.769406	-0.589427	0.436049	0.926178	0.554645	1.54659
Stroke outcome	genus FamilyXIIIAD3011group	Inverse variance weighted	12	-0.0456732	0.257011	0.858951	-0.549414	0.458067	0.955354	0.577288	1.58102
Stroke outcome	genus FamilyXIIIAD3011group	MR Egger	12	0.402126	1.17535	0.739332	-1.90155	2.70581	1.495	0.149336	14.9664
Stroke outcome	genus FamilyXIIIAD3011group	Weighted median	12	0.0806551	0.339937	0.812452	-0.585622	0.746932	1.084	0.556759	2.11052
Stroke outcome	genus FamilyXIIIAD3011group	Weighted mode	12	0.129857	0.544769	0.815976	-0.93789	1.1976	1.13867	0.391453	3.31217
Stroke outcome	genus FamilyXIIIAD3011group	Maximum likelihood	12	-0.045384	0.260727	0.861813	-0.556408	0.46564	0.95563	0.573264	1.59303
Stroke outcome	genus FamilyXIIIUCG001	Inverse variance weighted	7	-0.146402	0.29766	0.62283	-0.729817	0.437012	0.86381	0.481997	1.54807
Stroke outcome	genus FamilyXIIIUCG001	MR Egger	7	-0.511537	0.783919	0.542861	-2.04802	1.02494	0.599573	0.12899	2.78694
Stroke outcome	genus FamilyXIIIUCG001	Weighted median	7	-0.131909	0.366209	0.718697	-0.849679	0.585861	0.876421	0.427552	1.79654
Stroke outcome	genus FamilyXIIIUCG001	Weighted mode	7	-0.0855477	0.530014	0.877071	-1.12438	0.95328	0.918009	0.324855	2.59421
Stroke outcome	genus FamilyXIIIUCG001	Maximum likelihood	7	-0.146307	0.300739	0.626617	-0.735755	0.44314	0.863892	0.479144	1.55759
Stroke outcome	genus Flavonifractor	Inverse variance weighted	5	-0.385064	0.624842	0.537725	-1.60975	0.839627	0.680407	0.199937	2.3155
Stroke outcome	genus Flavonifractor	MR Egger	5	1.85798	2.70266	0.54117	-3.43923	7.15518	6.41076	0.0320895	1280.73
Stroke outcome	genus Flavonifractor	Weighted median	5	-0.32899	0.521995	0.528527	-1.3521	0.69412	0.71965	0.258696	2.00195
Stroke outcome	genus Flavonifractor	Weighted mode	5	-0.269113	0.895008	0.778637	-2.02333	1.4851	0.764057	0.132215	4.41542
Stroke outcome	genus Flavonifractor	Maximum likelihood	5	-0.43997	0.358186	0.219324	-1.14202	0.262075	0.644056	0.319175	1.29962
Stroke outcome	genus Fusicatenibacter	Inverse variance weighted	18	0.101698	0.229529	0.657714	-0.348179	0.551574	1.10705	0.705972	1.73598
Stroke outcome	genus Fusicatenibacter	MR Egger	18	-0.430429	0.894949	0.63706	-2.18453	1.32367	0.65023	0.112531	3.75719
Stroke outcome	genus Fusicatenibacter	Weighted median	18	0.0250384	0.323834	0.93837	-0.609675	0.659752	1.02535	0.543527	1.93431
Stroke outcome	genus Fusicatenibacter	Weighted mode	18	-0.226689	0.5983	0.709461	-1.39936	0.94598	0.797168	0.246755	2.57533
Stroke outcome	genus Fusicatenibacter	Maximum likelihood	18	0.10619	0.234216	0.65027	-0.352873	0.565253	1.11203	0.702667	1.75989
Stroke outcome	genus Gordonibacter	Inverse variance weighted	12	0.0470914	0.149991	0.75355	-0.246891	0.341074	1.04822	0.781226	1.40646
Stroke outcome	genus Gordonibacter	MR Egger	12	0.237354	0.675634	0.732648	-1.08689	1.5616	1.26789	0.337264	4.76643
Stroke outcome	genus Gordonibacter	Weighted median	12	0.0447609	0.192164	0.815815	-0.33188	0.421402	1.04578	0.717574	1.5241
Stroke outcome	genus Gordonibacter	Weighted mode	12	0.238373	0.327866	0.482386	-0.404245	0.880991	1.26918	0.66748	2.41329
Stroke outcome	genus Gordonibacter	Maximum likelihood	12	0.0499065	0.135468	0.712574	-0.21561	0.315423	1.05117	0.806049	1.37084
Stroke outcome	genus Haemophilus	Inverse variance weighted	9	0.0595311	0.204565	0.771041	-0.341416	0.460478	1.06134	0.710763	1.58483
Stroke outcome	genus Haemophilus	MR Egger	9	0.395167	0.476	0.433832	-0.537793	1.32813	1.48463	0.584036	3.77397
Stroke outcome	genus Haemophilus	Weighted median	9	0.127775	0.258675	0.621334	-0.379228	0.634779	1.1363	0.684389	1.8866
Stroke outcome	genus Haemophilus	Weighted mode	9	0.215138	0.3761	0.583018	-0.522018	0.952295	1.24003	0.593322	2.59165
Stroke outcome	genus Haemophilus	Maximum likelihood	9	0.06226	0.206093	0.762579	-0.341683	0.466203	1.06424	0.710573	1.59393
Stroke outcome	genus Holdemanella	Inverse variance weighted	10	0.144991	0.185684	0.434892	-0.21895	0.508932	1.15603	0.803362	1.66351
Stroke outcome	genus Holdemanella	MR Egger	10	-0.0113298	0.489816	0.982113	-0.971368	0.948709	0.988734	0.378565	2.58237
Stroke outcome	genus Holdemanella	Weighted median	10	0.0778916	0.249844	0.755222	-0.411803	0.567586	1.08101	0.662455	1.764
Stroke outcome	genus Holdemanella	Weighted mode	10	0.0665298	0.321357	0.840596	-0.563329	0.696389	1.06879	0.56931	2.00649
Stroke outcome	genus Holdemanella	Maximum likelihood	10	0.149327	0.188403	0.428015	-0.219943	0.518596	1.16105	0.802565	1.67967
Stroke outcome	genus Holdemania	Inverse variance weighted	13	-0.0565683	0.189344	0.765124	-0.427683	0.314547	0.945002	0.652018	1.36964
Stroke outcome	genus Holdemania	MR Egger	13	-0.139347	0.55491	0.806353	-1.22697	0.948276	0.869926	0.293179	2.58126
Stroke outcome	genus Holdemania	Weighted median	13	-0.0986448	0.266542	0.711315	-0.621067	0.423777	0.906065	0.537371	1.52772
Stroke outcome	genus Holdemania	Weighted mode	13	-0.0907681	0.358296	0.804299	-0.793029	0.611492	0.913229	0.452472	1.84318
Stroke outcome	genus Holdemania	Maximum likelihood	13	-0.0541606	0.191784	0.777634	-0.430058	0.321737	0.94728	0.650471	1.37952
Stroke outcome	genus Howardella	Inverse variance weighted	10	-0.0164752	0.145476	0.909832	-0.301608	0.268658	0.98366	0.739628	1.30821
Stroke outcome	genus Howardella	MR Egger	10	0.346449	0.638832	0.602376	-0.905662	1.59856	1.41404	0.404274	4.9459
Stroke outcome	genus Howardella	Weighted median	10	-0.0806011	0.183913	0.6612	-0.44107	0.279868	0.922562	0.643348	1.32295
Stroke outcome	genus Howardella	Weighted mode	10	-0.117388	0.276127	0.680729	-0.658597	0.42382	0.88924	0.517577	1.52779
Stroke outcome	genus Howardella	Maximum likelihood	10	-0.0165617	0.146584	0.910043	-0.303867	0.270743	0.983575	0.737959	1.31094
Stroke outcome	genus Hungatella	Inverse variance weighted	5	0.0269032	0.221934	0.903515	-0.408087	0.461894	1.02727	0.664921	1.58708
Stroke outcome	genus Hungatella	MR Egger	5	-0.056446	1.36693	0.969656	-2.73562	2.62273	0.945118	0.0648537	13.7733
Stroke outcome	genus Hungatella	Weighted median	5	0.0108064	0.289558	0.970229	-0.556726	0.578339	1.01087	0.573082	1.78307
Stroke outcome	genus Hungatella	Weighted mode	5	0.0533056	0.370338	0.89251	-0.672557	0.779168	1.05475	0.510402	2.17966
Stroke outcome	genus Hungatella	Maximum likelihood	5	0.0273163	0.223708	0.902814	-0.411152	0.465784	1.02769	0.662886	1.59326
Stroke outcome	genus Intestinibacter	Inverse variance weighted	15	-0.121875	0.239536	0.610895	-0.591366	0.347616	0.885259	0.553571	1.41569
Stroke outcome	genus Intestinibacter	MR Egger	15	0.599344	0.804497	0.469532	-0.97747	2.17616	1.82092	0.376262	8.81239
Stroke outcome	genus Intestinibacter	Weighted median	15	0.0209212	0.308982	0.946016	-0.584684	0.626526	1.02114	0.557282	1.8711
Stroke outcome	genus Intestinibacter	Weighted mode	15	0.22959	0.562987	0.689583	-0.873864	1.33304	1.25808	0.417336	3.79257
Stroke outcome	genus Intestinibacter	Maximum likelihood	15	-0.120903	0.216728	0.576943	-0.54569	0.303884	0.88612	0.579442	1.35511
Stroke outcome	genus Intestinimonas	Inverse variance weighted	16	0.04807	0.221581	0.828255	-0.386229	0.482369	1.04924	0.679615	1.61991
Stroke outcome	genus Intestinimonas	MR Egger	16	0.926685	0.508216	0.0896604	-0.0694195	1.92279	2.52612	0.932935	6.84001
Stroke outcome	genus Intestinimonas	Weighted median	16	0.140181	0.272929	0.607521	-0.39476	0.675122	1.15048	0.673842	1.96427
Stroke outcome	genus Intestinimonas	Weighted mode	16	0.1195	0.413569	0.776576	-0.691096	0.930096	1.12693	0.501027	2.53475
Stroke outcome	genus Intestinimonas	Maximum likelihood	16	0.0511726	0.195263	0.793268	-0.331544	0.433889	1.0525	0.717815	1.54325
Stroke outcome	genus Lachnoclostridium	Inverse variance weighted	13	-0.21588	0.279088	0.439215	-0.762892	0.331132	0.805832	0.466316	1.39254
Stroke outcome	genus Lachnoclostridium	MR Egger	13	-1.17363	0.98446	0.258286	-3.10317	0.755916	0.309244	0.0449067	2.12956
Stroke outcome	genus Lachnoclostridium	Weighted median	13	-0.499517	0.362365	0.168052	-1.20975	0.210718	0.606823	0.298271	1.23456
Stroke outcome	genus Lachnoclostridium	Weighted mode	13	-0.557529	0.589745	0.363116	-1.71343	0.598371	0.572622	0.180247	1.81915
Stroke outcome	genus Lachnoclostridium	Maximum likelihood	13	-0.219072	0.283852	0.440243	-0.775423	0.337278	0.803264	0.460509	1.40113
Stroke outcome	genus Lachnospira	Inverse variance weighted	6	0.445967	0.494936	0.367556	-0.524107	1.41604	1.562	0.592084	4.12077
Stroke outcome	genus Lachnospira	MR Egger	6	-1.09088	3.17744	0.748644	-7.31866	5.13691	0.335922	0.000663049	170.189
Stroke outcome	genus Lachnospira	Weighted median	6	0.511508	0.552173	0.354262	-0.570751	1.59377	1.6678	0.565101	4.92225
Stroke outcome	genus Lachnospira	Weighted mode	6	0.712396	0.850137	0.44025	-0.953873	2.37866	2.03887	0.385246	10.7905
Stroke outcome	genus Lachnospira	Maximum likelihood	6	0.474542	0.406284	0.242804	-0.321774	1.27086	1.60728	0.724862	3.56391
Stroke outcome	genus LachnospiraceaeFCS020group	Inverse variance weighted	12	0.0464701	0.268719	0.862705	-0.48022	0.57316	1.04757	0.618647	1.77386
Stroke outcome	genus LachnospiraceaeFCS020group	MR Egger	12	1.01372	0.629276	0.138273	-0.219663	2.2471	2.75583	0.802789	9.46024
Stroke outcome	genus LachnospiraceaeFCS020group	Weighted median	12	0.0402725	0.312312	0.897398	-0.57186	0.652405	1.04109	0.564475	1.92015
Stroke outcome	genus LachnospiraceaeFCS020group	Weighted mode	12	0.129773	0.507322	0.802826	-0.864579	1.12412	1.13857	0.421229	3.07752
Stroke outcome	genus LachnospiraceaeFCS020group	Maximum likelihood	12	0.0506002	0.238209	0.83178	-0.416289	0.517489	1.0519	0.65949	1.67781
Stroke outcome	genus LachnospiraceaeNC2004group	Inverse variance weighted	9	0.0498503	0.270951	0.854027	-0.481214	0.580915	1.05111	0.618032	1.78767
Stroke outcome	genus LachnospiraceaeNC2004group	MR Egger	9	1.16169	1.11032	0.330214	-1.01453	3.33791	3.19533	0.362573	28.1602
Stroke outcome	genus LachnospiraceaeNC2004group	Weighted median	9	0.221031	0.309517	0.475155	-0.385622	0.827684	1.24736	0.680027	2.28801
Stroke outcome	genus LachnospiraceaeNC2004group	Weighted mode	9	0.221928	0.497643	0.667451	-0.753453	1.19731	1.24848	0.470738	3.31119
Stroke outcome	genus LachnospiraceaeNC2004group	Maximum likelihood	9	0.0547555	0.207597	0.791966	-0.352135	0.461646	1.05628	0.703185	1.58668
Stroke outcome	genus LachnospiraceaeND3007group	Inverse variance weighted	3	-1.26933	0.547168	0.0203503	-2.34178	-0.196885	0.281019	0.0961561	0.821285
Stroke outcome	genus LachnospiraceaeND3007group	MR Egger	3	8.83895	9.10558	0.509458	-9.00798	26.6859	6897.75	0.000122429	3.88626e+11
Stroke outcome	genus LachnospiraceaeND3007group	Weighted median	3	-1.19722	0.7474	0.109191	-2.66212	0.267688	0.302034	0.0698	1.30694
Stroke outcome	genus LachnospiraceaeND3007group	Weighted mode	3	-1.19623	0.917968	0.322365	-2.99545	0.602984	0.302331	0.050014	1.82756
Stroke outcome	genus LachnospiraceaeND3007group	Maximum likelihood	3	-1.30812	0.580003	0.0241102	-2.44493	-0.171315	0.270327	0.0867323	0.842556
Stroke outcome	genus LachnospiraceaeNK4A136group	Inverse variance weighted	15	-0.4268	0.216135	0.0483037	-0.850425	-0.00317438	0.652594	0.427233	0.996831
Stroke outcome	genus LachnospiraceaeNK4A136group	MR Egger	15	-0.268504	0.454646	0.56493	-1.15961	0.622603	0.764523	0.313608	1.86377
Stroke outcome	genus LachnospiraceaeNK4A136group	Weighted median	15	-0.453245	0.288633	0.116342	-1.01897	0.112477	0.635563	0.360968	1.11905
Stroke outcome	genus LachnospiraceaeNK4A136group	Weighted mode	15	-0.437353	0.389343	0.280199	-1.20046	0.325759	0.645743	0.301054	1.38508
Stroke outcome	genus LachnospiraceaeNK4A136group	Maximum likelihood	15	-0.42479	0.220845	0.0544199	-0.857645	0.0080654	0.653907	0.42416	1.0081
Stroke outcome	genus LachnospiraceaeUCG001	Inverse variance weighted	13	0.251525	0.205408	0.220758	-0.151074	0.654123	1.28598	0.859784	1.92346
Stroke outcome	genus LachnospiraceaeUCG001	MR Egger	13	0.398983	0.927941	0.675522	-1.41978	2.21775	1.49031	0.241767	9.18662
Stroke outcome	genus LachnospiraceaeUCG001	Weighted median	13	0.440925	0.282926	0.119128	-0.113611	0.995461	1.55414	0.892605	2.70597
Stroke outcome	genus LachnospiraceaeUCG001	Weighted mode	13	0.464465	0.469658	0.342213	-0.456066	1.385	1.59116	0.633772	3.99481
Stroke outcome	genus LachnospiraceaeUCG001	Maximum likelihood	13	0.260778	0.20961	0.21346	-0.150059	0.671614	1.29794	0.860658	1.95739
Stroke outcome	genus LachnospiraceaeUCG004	Inverse variance weighted	12	-0.613696	0.256725	0.0168266	-1.11688	-0.110514	0.541347	0.3273	0.895374
Stroke outcome	genus LachnospiraceaeUCG004	MR Egger	12	-1.12948	0.990556	0.280758	-3.07096	0.812013	0.323203	0.0463764	2.25244
Stroke outcome	genus LachnospiraceaeUCG004	Weighted median	12	-0.54216	0.356301	0.128101	-1.24051	0.156191	0.581491	0.289237	1.16905
Stroke outcome	genus LachnospiraceaeUCG004	Weighted mode	12	-0.302199	0.540292	0.587147	-1.36117	0.756774	0.739191	0.25636	2.13139
Stroke outcome	genus LachnospiraceaeUCG004	Maximum likelihood	12	-0.625389	0.261917	0.0169523	-1.13875	-0.112032	0.535053	0.32022	0.894015
Stroke outcome	genus LachnospiraceaeUCG008	Inverse variance weighted	11	0.323825	0.183354	0.0773762	-0.0355492	0.683199	1.38241	0.965075	1.9802
Stroke outcome	genus LachnospiraceaeUCG008	MR Egger	11	0.521618	0.972751	0.604798	-1.38497	2.42821	1.68475	0.25033	11.3386
Stroke outcome	genus LachnospiraceaeUCG008	Weighted median	11	0.216453	0.247965	0.382708	-0.269559	0.702466	1.24167	0.763717	2.01872
Stroke outcome	genus LachnospiraceaeUCG008	Weighted mode	11	0.155218	0.400719	0.706614	-0.630191	0.940627	1.16791	0.53249	2.56159
Stroke outcome	genus LachnospiraceaeUCG008	Maximum likelihood	11	0.333086	0.187139	0.0750951	-0.0337069	0.69988	1.39527	0.966855	2.01351
Stroke outcome	genus LachnospiraceaeUCG010	Inverse variance weighted	10	-0.0436035	0.254723	0.864082	-0.542861	0.455654	0.957333	0.581084	1.5772
Stroke outcome	genus LachnospiraceaeUCG010	MR Egger	10	-0.517048	0.691828	0.476234	-1.87303	0.838935	0.596278	0.153657	2.3139
Stroke outcome	genus LachnospiraceaeUCG010	Weighted median	10	0.0422964	0.359656	0.906383	-0.662629	0.747222	1.0432	0.515494	2.11113
Stroke outcome	genus LachnospiraceaeUCG010	Weighted mode	10	0.0268784	0.464476	0.955118	-0.883495	0.937251	1.02724	0.413336	2.55295
Stroke outcome	genus LachnospiraceaeUCG010	Maximum likelihood	10	-0.0454589	0.259589	0.860986	-0.554254	0.463336	0.955559	0.574501	1.58937
Stroke outcome	genus Lactobacillus	Inverse variance weighted	10	-0.0712711	0.189258	0.706484	-0.442216	0.299674	0.931209	0.642611	1.34942
Stroke outcome	genus Lactobacillus	MR Egger	10	0.673618	0.564527	0.266958	-0.432855	1.78009	1.96132	0.648654	5.93039
Stroke outcome	genus Lactobacillus	Weighted median	10	-0.102519	0.238915	0.667848	-0.570793	0.365755	0.902561	0.565077	1.4416
Stroke outcome	genus Lactobacillus	Weighted mode	10	-0.121509	0.379628	0.756218	-0.86558	0.622562	0.885583	0.420807	1.8637
Stroke outcome	genus Lactobacillus	Maximum likelihood	10	-0.073436	0.192204	0.702408	-0.450157	0.303285	0.929196	0.637528	1.3543
Stroke outcome	genus Lactococcus	Inverse variance weighted	9	-0.309018	0.175914	0.0789781	-0.653809	0.0357727	0.734167	0.520061	1.03642
Stroke outcome	genus Lactococcus	MR Egger	9	0.0294697	0.814702	0.972155	-1.56735	1.62628	1.02991	0.208598	5.08495
Stroke outcome	genus Lactococcus	Weighted median	9	-0.263674	0.21573	0.221617	-0.686506	0.159157	0.768224	0.503332	1.17252
Stroke outcome	genus Lactococcus	Weighted mode	9	-0.12799	0.356552	0.72891	-0.826831	0.570851	0.879862	0.437433	1.76977
Stroke outcome	genus Lactococcus	Maximum likelihood	9	-0.318009	0.166896	0.0567237	-0.645125	0.0091069	0.727596	0.524597	1.00915
Stroke outcome	genus Marvinbryantia	Inverse variance weighted	10	-0.231456	0.25339	0.361011	-0.7281	0.265187	0.793377	0.482825	1.30367
Stroke outcome	genus Marvinbryantia	MR Egger	10	-0.448662	0.995981	0.664328	-2.40078	1.50346	0.638482	0.0906468	4.49723
Stroke outcome	genus Marvinbryantia	Weighted median	10	-0.0569322	0.331761	0.863747	-0.707184	0.59332	0.944658	0.493031	1.80999
Stroke outcome	genus Marvinbryantia	Weighted mode	10	0.0634141	0.524542	0.906431	-0.964689	1.09152	1.06547	0.381102	2.97879
Stroke outcome	genus Marvinbryantia	Maximum likelihood	10	-0.237391	0.257335	0.356269	-0.741767	0.266986	0.788683	0.476271	1.30602
Stroke outcome	genus Methanobrevibacter	Inverse variance weighted	5	0.242027	0.200775	0.228025	-0.151492	0.635546	1.27383	0.859425	1.88805
Stroke outcome	genus Methanobrevibacter	MR Egger	5	0.147395	0.734073	0.853704	-1.29139	1.58618	1.15881	0.274889	4.88504
Stroke outcome	genus Methanobrevibacter	Weighted median	5	0.12866	0.253045	0.61114	-0.367308	0.624629	1.1373	0.692596	1.86755
Stroke outcome	genus Methanobrevibacter	Weighted mode	5	0.0600897	0.345833	0.870498	-0.617743	0.737922	1.06193	0.53916	2.09159
Stroke outcome	genus Methanobrevibacter	Maximum likelihood	5	0.246727	0.204106	0.226732	-0.15332	0.646775	1.27983	0.857855	1.90937
Stroke outcome	genus Odoribacter	Inverse variance weighted	7	-0.918475	0.332933	0.00580255	-1.57102	-0.265926	0.399127	0.207832	0.766496
Stroke outcome	genus Odoribacter	MR Egger	7	-0.616929	1.06425	0.587264	-2.70285	1.46899	0.539599	0.0670142	4.34485
Stroke outcome	genus Odoribacter	Weighted median	7	-0.976118	0.431135	0.0235701	-1.82114	-0.131093	0.376771	0.161841	0.877136
Stroke outcome	genus Odoribacter	Weighted mode	7	-1.31416	0.67903	0.101092	-2.64506	0.0167394	0.2687	0.0710012	1.01688
Stroke outcome	genus Odoribacter	Maximum likelihood	7	-0.943798	0.346158	0.00640115	-1.62227	-0.265328	0.389147	0.19745	0.766955
Stroke outcome	genus Olsenella	Inverse variance weighted	11	-0.0529285	0.140667	0.706717	-0.328635	0.222778	0.948448	0.719906	1.24954
Stroke outcome	genus Olsenella	MR Egger	11	0.201069	0.543747	0.720095	-0.864675	1.26681	1.22271	0.421188	3.54952
Stroke outcome	genus Olsenella	Weighted median	11	-0.163135	0.18497	0.377801	-0.525675	0.199405	0.849476	0.591156	1.22068
Stroke outcome	genus Olsenella	Weighted mode	11	-0.227978	0.281655	0.437107	-0.780021	0.324065	0.796142	0.458397	1.38274
Stroke outcome	genus Olsenella	Maximum likelihood	11	-0.0538506	0.142805	0.706105	-0.333749	0.226047	0.947574	0.716234	1.25364
Stroke outcome	genus Oscillibacter	Inverse variance weighted	13	-0.206541	0.273291	0.449797	-0.742192	0.32911	0.813393	0.476069	1.38973
Stroke outcome	genus Oscillibacter	MR Egger	13	1.34545	0.900027	0.163064	-0.418599	3.10951	3.83993	0.657968	22.41
Stroke outcome	genus Oscillibacter	Weighted median	13	-0.165799	0.291265	0.569195	-0.736678	0.40508	0.847217	0.478701	1.49942
Stroke outcome	genus Oscillibacter	Weighted mode	13	-0.0400699	0.47341	0.933942	-0.967954	0.887814	0.960722	0.37986	2.42981
Stroke outcome	genus Oscillibacter	Maximum likelihood	13	-0.214977	0.196836	0.274761	-0.600776	0.170821	0.80656	0.548386	1.18628
Stroke outcome	genus Oscillospira	Inverse variance weighted	8	-0.445874	0.263863	0.0910669	-0.963045	0.0712967	0.640264	0.381729	1.0739
Stroke outcome	genus Oscillospira	MR Egger	8	-2.1539	1.08792	0.0950456	-4.28623	-0.0215797	0.11603	0.0137567	0.978652
Stroke outcome	genus Oscillospira	Weighted median	8	-0.551421	0.346495	0.111514	-1.23055	0.12771	0.57613	0.292131	1.13622
Stroke outcome	genus Oscillospira	Weighted mode	8	-0.867262	0.558132	0.164163	-1.9612	0.226676	0.4201	0.140689	1.25442
Stroke outcome	genus Oscillospira	Maximum likelihood	8	-0.458336	0.26958	0.0890962	-0.986713	0.0700409	0.632335	0.3728	1.07255
Stroke outcome	genus Oxalobacter	Inverse variance weighted	11	0.151818	0.145953	0.298256	-0.13425	0.437886	1.16395	0.874371	1.54943
Stroke outcome	genus Oxalobacter	MR Egger	11	-1.02561	0.678122	0.164716	-2.35473	0.303507	0.358577	0.0949189	1.3546
Stroke outcome	genus Oxalobacter	Weighted median	11	0.146095	0.196247	0.456608	-0.23855	0.53074	1.15731	0.78777	1.70019
Stroke outcome	genus Oxalobacter	Weighted mode	11	0.067512	0.308704	0.831286	-0.537547	0.672571	1.06984	0.58418	1.95927
Stroke outcome	genus Oxalobacter	Maximum likelihood	11	0.154894	0.148257	0.29613	-0.13569	0.445479	1.16753	0.873114	1.56124
Stroke outcome	genus Parabacteroides	Inverse variance weighted	5	0.595432	0.393357	0.130097	-0.175548	1.36641	1.81381	0.838997	3.92126
Stroke outcome	genus Parabacteroides	MR Egger	5	0.0366936	1.14803	0.97651	-2.21344	2.28682	1.03738	0.109324	9.84362
Stroke outcome	genus Parabacteroides	Weighted median	5	0.299134	0.512016	0.559067	-0.704418	1.30269	1.34869	0.494396	3.67916
Stroke outcome	genus Parabacteroides	Weighted mode	5	0.142818	0.655814	0.838265	-1.14258	1.42821	1.15352	0.318996	4.17124
Stroke outcome	genus Parabacteroides	Maximum likelihood	5	0.610828	0.405165	0.131656	-0.183295	1.40495	1.84196	0.832522	4.07533
Stroke outcome	genus Paraprevotella	Inverse variance weighted	13	-0.205029	0.168862	0.22468	-0.535999	0.125941	0.814624	0.585085	1.13422
Stroke outcome	genus Paraprevotella	MR Egger	13	0.0473867	0.590797	0.937512	-1.11058	1.20535	1.04853	0.329369	3.33792
Stroke outcome	genus Paraprevotella	Weighted median	13	-0.129523	0.205929	0.529369	-0.533145	0.274098	0.878514	0.586757	1.31534
Stroke outcome	genus Paraprevotella	Weighted mode	13	-0.0606989	0.354281	0.86682	-0.75509	0.633692	0.941107	0.469969	1.88455
Stroke outcome	genus Paraprevotella	Maximum likelihood	13	-0.202152	0.17078	0.236533	-0.536882	0.132578	0.816971	0.584568	1.14177
Stroke outcome	genus Parasutterella	Inverse variance weighted	15	-0.0425673	0.194751	0.826983	-0.424279	0.339144	0.958326	0.654241	1.40375
Stroke outcome	genus Parasutterella	MR Egger	15	0.582683	0.605445	0.353407	-0.603989	1.76936	1.79084	0.546627	5.86707
Stroke outcome	genus Parasutterella	Weighted median	15	-0.11253	0.27175	0.678805	-0.645161	0.4201	0.89357	0.524578	1.52211
Stroke outcome	genus Parasutterella	Weighted mode	15	-0.0786452	0.421653	0.854716	-0.905086	0.747795	0.924368	0.404507	2.11234
Stroke outcome	genus Parasutterella	Maximum likelihood	15	-0.0435171	0.198296	0.826295	-0.432177	0.345143	0.957416	0.649095	1.41219
Stroke outcome	genus Peptococcus	Inverse variance weighted	12	0.105629	0.160656	0.51087	-0.209257	0.420514	1.11141	0.811187	1.52274
Stroke outcome	genus Peptococcus	MR Egger	12	-0.491678	0.637306	0.458257	-1.7408	0.757443	0.6116	0.17538	2.13282
Stroke outcome	genus Peptococcus	Weighted median	12	-0.0448657	0.203891	0.825834	-0.444491	0.35476	0.956126	0.64115	1.42584
Stroke outcome	genus Peptococcus	Weighted mode	12	-0.0513462	0.333317	0.880363	-0.704647	0.601955	0.94995	0.494283	1.82568
Stroke outcome	genus Peptococcus	Maximum likelihood	12	0.110053	0.162649	0.498641	-0.208739	0.428846	1.11634	0.811607	1.53548
Stroke outcome	genus Phascolarctobacterium	Inverse variance weighted	10	0.286284	0.248762	0.2498	-0.20129	0.773859	1.33147	0.817675	2.16812
Stroke outcome	genus Phascolarctobacterium	MR Egger	10	-0.0706238	1.14515	0.952337	-2.31513	2.17388	0.931812	0.0987538	8.79231
Stroke outcome	genus Phascolarctobacterium	Weighted median	10	0.232478	0.328038	0.478515	-0.410476	0.875433	1.26172	0.663334	2.39991
Stroke outcome	genus Phascolarctobacterium	Weighted mode	10	-0.0875534	0.55538	0.878216	-1.1761	1.00099	0.91617	0.30848	2.72098
Stroke outcome	genus Phascolarctobacterium	Maximum likelihood	10	0.288771	0.252257	0.252313	-0.205653	0.783195	1.33479	0.814116	2.18845
Stroke outcome	genus Prevotella7	Inverse variance weighted	11	-0.0118473	0.154895	0.939032	-0.315441	0.291746	0.988223	0.729467	1.33876
Stroke outcome	genus Prevotella7	MR Egger	11	1.95982	0.795928	0.036022	0.399801	3.51984	7.09804	1.49153	33.7789
Stroke outcome	genus Prevotella7	Weighted median	11	0.0132217	0.193957	0.945652	-0.366934	0.393378	1.01331	0.692855	1.48198
Stroke outcome	genus Prevotella7	Weighted mode	11	0.154788	0.343966	0.662301	-0.519385	0.828962	1.16741	0.594886	2.29094
Stroke outcome	genus Prevotella7	Maximum likelihood	11	-0.0121239	0.138782	0.930386	-0.284137	0.259889	0.987949	0.752664	1.29679
Stroke outcome	genus Prevotella9	Inverse variance weighted	15	-0.0878138	0.24134	0.715963	-0.560841	0.385213	0.915931	0.570729	1.46993
Stroke outcome	genus Prevotella9	MR Egger	15	1.07169	0.692046	0.145477	-0.284724	2.4281	2.9203	0.752222	11.3373
Stroke outcome	genus Prevotella9	Weighted median	15	0.0120071	0.279368	0.965718	-0.535554	0.559568	1.01208	0.585345	1.74992
Stroke outcome	genus Prevotella9	Weighted mode	15	0.531329	0.477136	0.284213	-0.403857	1.46652	1.70119	0.66774	4.33411
Stroke outcome	genus Prevotella9	Maximum likelihood	15	-0.0824223	0.193653	0.670385	-0.461982	0.297137	0.920883	0.630034	1.346
Stroke outcome	genus RikenellaceaeRC9gutgroup	Inverse variance weighted	10	0.11412	0.138507	0.409983	-0.157355	0.385594	1.12089	0.854401	1.47049
Stroke outcome	genus RikenellaceaeRC9gutgroup	MR Egger	10	0.591943	0.861807	0.511584	-1.0972	2.28109	1.8075	0.333805	9.7873
Stroke outcome	genus RikenellaceaeRC9gutgroup	Weighted median	10	0.0221166	0.183708	0.904174	-0.337951	0.382185	1.02236	0.71323	1.46548
Stroke outcome	genus RikenellaceaeRC9gutgroup	Weighted mode	10	-0.104127	0.299682	0.736235	-0.691503	0.48325	0.901111	0.500823	1.62134
Stroke outcome	genus RikenellaceaeRC9gutgroup	Maximum likelihood	10	0.118549	0.141159	0.401003	-0.158121	0.39522	1.12586	0.853746	1.48471
Stroke outcome	genus Romboutsia	Inverse variance weighted	13	-0.161617	0.221671	0.465949	-0.596092	0.272858	0.850767	0.550961	1.31371
Stroke outcome	genus Romboutsia	MR Egger	13	-0.612416	0.563915	0.300702	-1.71769	0.492857	0.54204	0.179481	1.63699
Stroke outcome	genus Romboutsia	Weighted median	13	-0.246289	0.305732	0.42049	-0.845524	0.352946	0.781696	0.429332	1.42325
Stroke outcome	genus Romboutsia	Weighted mode	13	-0.277842	0.489137	0.580492	-1.23655	0.680867	0.757417	0.290384	1.97559
Stroke outcome	genus Romboutsia	Maximum likelihood	13	-0.156476	0.225182	0.487127	-0.597834	0.284882	0.855152	0.550002	1.3296
Stroke outcome	genus Roseburia	Inverse variance weighted	14	-0.0300709	0.271865	0.911926	-0.562927	0.502785	0.970377	0.56954	1.65332
Stroke outcome	genus Roseburia	MR Egger	14	1.59004	0.75719	0.0575528	0.105949	3.07413	4.90395	1.11176	21.6311
Stroke outcome	genus Roseburia	Weighted median	14	0.0497647	0.371124	0.89333	-0.677639	0.777168	1.05102	0.507815	2.1753
Stroke outcome	genus Roseburia	Weighted mode	14	0.411218	0.616049	0.516122	-0.796238	1.61868	1.50865	0.451022	5.0464
Stroke outcome	genus Roseburia	Maximum likelihood	14	-0.0301827	0.263452	0.908789	-0.546549	0.486183	0.970268	0.578944	1.6261
Stroke outcome	genus Ruminiclostridium5	Inverse variance weighted	11	-0.157174	0.301646	0.60233	-0.7484	0.434053	0.854556	0.473123	1.5435
Stroke outcome	genus Ruminiclostridium5	MR Egger	11	1.05289	1.24648	0.42017	-1.39021	3.496	2.86593	0.249022	32.9832
Stroke outcome	genus Ruminiclostridium5	Weighted median	11	-0.0603719	0.416404	0.884724	-0.876524	0.75578	0.941414	0.416227	2.12927
Stroke outcome	genus Ruminiclostridium5	Weighted mode	11	0.1156	0.679706	0.868344	-1.21662	1.44782	1.12255	0.296229	4.25384
Stroke outcome	genus Ruminiclostridium5	Maximum likelihood	11	-0.164087	0.307806	0.593974	-0.767386	0.439212	0.848668	0.464225	1.55148
Stroke outcome	genus Ruminiclostridium6	Inverse variance weighted	14	-0.165542	0.305202	0.587542	-0.763737	0.432653	0.847435	0.465922	1.54134
Stroke outcome	genus Ruminiclostridium6	MR Egger	14	0.962949	0.698132	0.192959	-0.40539	2.33129	2.61941	0.666717	10.2912
Stroke outcome	genus Ruminiclostridium6	Weighted median	14	0.244597	0.325607	0.45253	-0.393593	0.882787	1.27711	0.674629	2.41763
Stroke outcome	genus Ruminiclostridium6	Weighted mode	14	0.497338	0.44816	0.28722	-0.381056	1.37573	1.64434	0.68314	3.95797
Stroke outcome	genus Ruminiclostridium6	Maximum likelihood	14	-0.171309	0.227136	0.45072	-0.616496	0.273877	0.842561	0.539833	1.31505
Stroke outcome	genus Ruminiclostridium9	Inverse variance weighted	9	-0.16781	0.329431	0.610477	-0.813493	0.477874	0.845515	0.443307	1.61264
Stroke outcome	genus Ruminiclostridium9	MR Egger	9	0.536776	1.46261	0.724463	-2.32994	3.40349	1.71048	0.0973018	30.0688
Stroke outcome	genus Ruminiclostridium9	Weighted median	9	0.146014	0.452089	0.746714	-0.740081	1.03211	1.15721	0.477075	2.80698
Stroke outcome	genus Ruminiclostridium9	Weighted mode	9	0.507959	0.761657	0.523593	-0.984889	2.00081	1.6619	0.373481	7.39502
Stroke outcome	genus Ruminiclostridium9	Maximum likelihood	9	-0.173793	0.32963	0.59803	-0.819868	0.472282	0.840471	0.44049	1.60365
Stroke outcome	genus RuminococcaceaeNK4A214group	Inverse variance weighted	12	-0.294002	0.267295	0.271369	-0.8179	0.229896	0.745275	0.441358	1.25847
Stroke outcome	genus RuminococcaceaeNK4A214group	MR Egger	12	-1.06556	0.89431	0.260973	-2.81841	0.687288	0.344535	0.059701	1.98832
Stroke outcome	genus RuminococcaceaeNK4A214group	Weighted median	12	-0.428369	0.375649	0.254143	-1.16464	0.307903	0.651571	0.312034	1.36057
Stroke outcome	genus RuminococcaceaeNK4A214group	Weighted mode	12	-0.464885	0.599869	0.454689	-1.64063	0.710857	0.628207	0.193858	2.03574
Stroke outcome	genus RuminococcaceaeNK4A214group	Maximum likelihood	12	-0.296221	0.272648	0.277276	-0.830612	0.238169	0.743623	0.435783	1.26892
Stroke outcome	genus RuminococcaceaeUCG002	Inverse variance weighted	20	-0.179749	0.214307	0.401612	-0.59979	0.240292	0.83548	0.548927	1.27162
Stroke outcome	genus RuminococcaceaeUCG002	MR Egger	20	-1.17633	0.644999	0.0848358	-2.44053	0.087868	0.308408	0.0871147	1.09184
Stroke outcome	genus RuminococcaceaeUCG002	Weighted median	20	-0.254636	0.296846	0.390999	-0.836454	0.327181	0.775198	0.433244	1.38705
Stroke outcome	genus RuminococcaceaeUCG002	Weighted mode	20	-0.255602	0.519203	0.628149	-1.27324	0.762036	0.77445	0.279923	2.14263
Stroke outcome	genus RuminococcaceaeUCG002	Maximum likelihood	20	-0.178673	0.21192	0.399164	-0.594037	0.23669	0.836379	0.552094	1.26705
Stroke outcome	genus RuminococcaceaeUCG003	Inverse variance weighted	12	-0.182139	0.245602	0.458329	-0.66352	0.299241	0.833485	0.515035	1.34884
Stroke outcome	genus RuminococcaceaeUCG003	MR Egger	12	-0.101567	0.814187	0.903196	-1.69737	1.49424	0.90342	0.183164	4.45594
Stroke outcome	genus RuminococcaceaeUCG003	Weighted median	12	-0.264095	0.343131	0.441501	-0.936632	0.408442	0.767901	0.391946	1.50447
Stroke outcome	genus RuminococcaceaeUCG003	Weighted mode	12	-0.108825	0.576706	0.853764	-1.23917	1.02152	0.896887	0.289625	2.77741
Stroke outcome	genus RuminococcaceaeUCG003	Maximum likelihood	12	-0.190217	0.250516	0.447671	-0.681228	0.300793	0.826779	0.505995	1.35093
Stroke outcome	genus RuminococcaceaeUCG004	Inverse variance weighted	10	0.0844104	0.224221	0.706575	-0.355064	0.523884	1.08808	0.701129	1.68857
Stroke outcome	genus RuminococcaceaeUCG004	MR Egger	10	0.0266844	1.32098	0.984378	-2.56243	2.6158	1.02704	0.0771173	13.6781
Stroke outcome	genus RuminococcaceaeUCG004	Weighted median	10	-0.0644732	0.303405	0.831718	-0.659146	0.5302	0.937561	0.517293	1.69927
Stroke outcome	genus RuminococcaceaeUCG004	Weighted mode	10	-0.0719417	0.436022	0.872594	-0.926544	0.78266	0.930585	0.39592	2.18728
Stroke outcome	genus RuminococcaceaeUCG004	Maximum likelihood	10	0.0879022	0.22875	0.700776	-0.360447	0.536252	1.09188	0.697364	1.70959
Stroke outcome	genus RuminococcaceaeUCG005	Inverse variance weighted	13	0.613818	0.239722	0.0104509	0.143963	1.08367	1.84747	1.15484	2.95551
Stroke outcome	genus RuminococcaceaeUCG005	MR Egger	13	0.324212	0.682242	0.64393	-1.01298	1.66141	1.38294	0.363134	5.26672
Stroke outcome	genus RuminococcaceaeUCG005	Weighted median	13	0.440925	0.340153	0.194887	-0.225774	1.10762	1.55414	0.797898	3.02716
Stroke outcome	genus RuminococcaceaeUCG005	Weighted mode	13	0.33076	0.45764	0.483681	-0.566214	1.22773	1.39203	0.567671	3.41348
Stroke outcome	genus RuminococcaceaeUCG005	Maximum likelihood	13	0.640918	0.247569	0.00962988	0.155682	1.12615	1.89822	1.16845	3.08377
Stroke outcome	genus RuminococcaceaeUCG009	Inverse variance weighted	12	-0.319735	0.189854	0.0921603	-0.691848	0.0523786	0.726342	0.50065	1.05377
Stroke outcome	genus RuminococcaceaeUCG009	MR Egger	12	-0.786824	0.805812	0.351878	-2.36622	0.792568	0.455288	0.0938351	2.20906
Stroke outcome	genus RuminococcaceaeUCG009	Weighted median	12	-0.340881	0.254525	0.180479	-0.83975	0.157989	0.711144	0.431819	1.17115
Stroke outcome	genus RuminococcaceaeUCG009	Weighted mode	12	-0.329618	0.428204	0.45765	-1.1689	0.509663	0.719199	0.310709	1.66473
Stroke outcome	genus RuminococcaceaeUCG009	Maximum likelihood	12	-0.323914	0.193839	0.0947122	-0.703838	0.0560102	0.723312	0.494683	1.05761
Stroke outcome	genus RuminococcaceaeUCG010	Inverse variance weighted	6	-0.307424	0.383007	0.422171	-1.05812	0.443269	0.735338	0.347108	1.55779
Stroke outcome	genus RuminococcaceaeUCG010	MR Egger	6	0.997365	1.28309	0.480381	-1.51749	3.51222	2.71113	0.219262	33.5225
Stroke outcome	genus RuminococcaceaeUCG010	Weighted median	6	-0.00902878	0.429269	0.983219	-0.850396	0.832338	0.991012	0.427246	2.29869
Stroke outcome	genus RuminococcaceaeUCG010	Weighted mode	6	0.113989	0.544002	0.842298	-0.952254	1.18023	1.12074	0.38587	3.25513
Stroke outcome	genus RuminococcaceaeUCG010	Maximum likelihood	6	-0.324305	0.346391	0.349149	-1.00323	0.354621	0.723029	0.366692	1.42564
Stroke outcome	genus RuminococcaceaeUCG011	Inverse variance weighted	8	-0.125519	0.157238	0.424709	-0.433705	0.182666	0.882039	0.648103	1.20041
Stroke outcome	genus RuminococcaceaeUCG011	MR Egger	8	0.233842	0.810178	0.782576	-1.35411	1.82179	1.26345	0.258178	6.18292
Stroke outcome	genus RuminococcaceaeUCG011	Weighted median	8	-0.0623095	0.206001	0.762292	-0.466071	0.341452	0.939592	0.627462	1.40699
Stroke outcome	genus RuminococcaceaeUCG011	Weighted mode	8	0.03978	0.319003	0.904266	-0.585467	0.665027	1.04058	0.556846	1.94454
Stroke outcome	genus RuminococcaceaeUCG011	Maximum likelihood	8	-0.12983	0.159908	0.416845	-0.44325	0.183589	0.878244	0.641947	1.20152
Stroke outcome	genus RuminococcaceaeUCG013	Inverse variance weighted	12	-0.682706	0.337783	0.0432656	-1.34476	-0.020651	0.505248	0.260602	0.979561
Stroke outcome	genus RuminococcaceaeUCG013	MR Egger	12	0.0426328	0.937196	0.964613	-1.79427	1.87954	1.04355	0.166249	6.55047
Stroke outcome	genus RuminococcaceaeUCG013	Weighted median	12	-0.0999812	0.399161	0.802217	-0.882337	0.682374	0.904854	0.413815	1.97857
Stroke outcome	genus RuminococcaceaeUCG013	Weighted mode	12	0.0446541	0.545172	0.936191	-1.02388	1.11319	1.04567	0.359197	3.04406
Stroke outcome	genus RuminococcaceaeUCG013	Maximum likelihood	12	-0.678459	0.274251	0.0133661	-1.21599	-0.140928	0.507398	0.296416	0.868552
Stroke outcome	genus RuminococcaceaeUCG014	Inverse variance weighted	11	-0.149691	0.315104	0.63475	-0.767294	0.467913	0.860974	0.464268	1.59666
Stroke outcome	genus RuminococcaceaeUCG014	MR Egger	11	-0.237187	0.91307	0.800887	-2.0268	1.55243	0.788843	0.131756	4.72293
Stroke outcome	genus RuminococcaceaeUCG014	Weighted median	11	-0.154175	0.353343	0.662596	-0.846727	0.538377	0.857122	0.428816	1.71322
Stroke outcome	genus RuminococcaceaeUCG014	Weighted mode	11	0.0343503	0.543884	0.950886	-1.03166	1.10036	1.03495	0.356414	3.00526
Stroke outcome	genus RuminococcaceaeUCG014	Maximum likelihood	11	-0.151002	0.258577	0.559239	-0.657813	0.355809	0.859846	0.517983	1.42734
Stroke outcome	genus Ruminococcus1	Inverse variance weighted	10	-0.448751	0.28229	0.111907	-1.00204	0.104538	0.638425	0.36713	1.1102
Stroke outcome	genus Ruminococcus1	MR Egger	10	-0.0431921	0.753581	0.955699	-1.52021	1.43383	0.957727	0.218666	4.19472
Stroke outcome	genus Ruminococcus1	Weighted median	10	-0.431229	0.365322	0.237838	-1.14726	0.284803	0.64971	0.317505	1.3295
Stroke outcome	genus Ruminococcus1	Weighted mode	10	-0.416907	0.529279	0.451124	-1.45429	0.62048	0.659082	0.233565	1.85982
Stroke outcome	genus Ruminococcus1	Maximum likelihood	10	-0.452782	0.286902	0.114526	-1.01511	0.109547	0.635857	0.362362	1.11577
Stroke outcome	genus Ruminococcus2	Inverse variance weighted	15	-0.049202	0.272581	0.856757	-0.58346	0.485056	0.951989	0.557965	1.62427
Stroke outcome	genus Ruminococcus2	MR Egger	15	-0.933917	0.692129	0.20026	-2.29049	0.422657	0.393011	0.101217	1.52601
Stroke outcome	genus Ruminococcus2	Weighted median	15	-0.121706	0.324935	0.707991	-0.758579	0.515167	0.885408	0.468331	1.67392
Stroke outcome	genus Ruminococcus2	Weighted mode	15	-0.520334	0.490051	0.306302	-1.48083	0.440166	0.594322	0.227448	1.55297
Stroke outcome	genus Ruminococcus2	Maximum likelihood	15	-0.0487372	0.230034	0.832209	-0.499604	0.402129	0.952431	0.606771	1.495
Stroke outcome	genus Sellimonas	Inverse variance weighted	9	0.11923	0.142163	0.401646	-0.159409	0.397869	1.12663	0.852647	1.48865
Stroke outcome	genus Sellimonas	MR Egger	9	-0.600536	0.811453	0.483332	-2.19098	0.989913	0.548518	0.111807	2.691
Stroke outcome	genus Sellimonas	Weighted median	9	0.14991	0.182471	0.411329	-0.207733	0.507553	1.16173	0.812424	1.66122
Stroke outcome	genus Sellimonas	Weighted mode	9	0.207887	0.269451	0.462576	-0.320237	0.736011	1.23107	0.725977	2.08759
Stroke outcome	genus Sellimonas	Maximum likelihood	9	0.121444	0.143414	0.3971	-0.159646	0.402535	1.12913	0.852445	1.49561
Stroke outcome	genus Senegalimassilia	Inverse variance weighted	5	-0.304485	0.290179	0.29404	-0.873236	0.264266	0.737503	0.417598	1.30248
Stroke outcome	genus Senegalimassilia	MR Egger	5	-0.520503	1.15006	0.68157	-2.77461	1.73361	0.594221	0.0623735	5.66104
Stroke outcome	genus Senegalimassilia	Weighted median	5	-0.484537	0.339394	0.153391	-1.14975	0.180675	0.615983	0.316717	1.19803
Stroke outcome	genus Senegalimassilia	Weighted mode	5	-0.614019	0.464161	0.25644	-1.52377	0.295736	0.541171	0.217888	1.34412
Stroke outcome	genus Senegalimassilia	Maximum likelihood	5	-0.317029	0.282025	0.260963	-0.869798	0.235739	0.728309	0.419036	1.26584
Stroke outcome	genus Slackia	Inverse variance weighted	6	-0.00834675	0.236499	0.971846	-0.471884	0.455191	0.991688	0.623826	1.57647
Stroke outcome	genus Slackia	MR Egger	6	-0.569432	1.39822	0.704672	-3.30993	2.17107	0.565847	0.0365186	8.76766
Stroke outcome	genus Slackia	Weighted median	6	-0.0414267	0.286431	0.885003	-0.602832	0.519978	0.95942	0.54726	1.68199
Stroke outcome	genus Slackia	Weighted mode	6	-0.273531	0.392182	0.516608	-1.04221	0.495146	0.760689	0.352675	1.64074
Stroke outcome	genus Slackia	Maximum likelihood	6	-0.00840234	0.237939	0.97183	-0.474763	0.457958	0.991633	0.622032	1.58084
Stroke outcome	genus Streptococcus	Inverse variance weighted	15	-0.142391	0.288062	0.62109	-0.706992	0.42221	0.867282	0.493125	1.52533
Stroke outcome	genus Streptococcus	MR Egger	15	0.327221	1.0552	0.761399	-1.74098	2.39542	1.38711	0.175349	10.9728
Stroke outcome	genus Streptococcus	Weighted median	15	-0.0464106	0.359813	0.897369	-0.751644	0.658823	0.95465	0.47159	1.93252
Stroke outcome	genus Streptococcus	Weighted mode	15	0.105409	0.712957	0.884571	-1.29199	1.50281	1.11117	0.274724	4.49428
Stroke outcome	genus Streptococcus	Maximum likelihood	15	-0.138229	0.247522	0.576535	-0.623373	0.346914	0.870899	0.536133	1.41469
Stroke outcome	genus Subdoligranulum	Inverse variance weighted	11	-0.507323	0.284382	0.0744318	-1.06471	0.0500654	0.602105	0.344827	1.05134
Stroke outcome	genus Subdoligranulum	MR Egger	11	-1.21292	0.738008	0.134693	-2.65941	0.233579	0.297329	0.0699894	1.26311
Stroke outcome	genus Subdoligranulum	Weighted median	11	-0.433172	0.375818	0.249069	-1.16978	0.303431	0.648449	0.310437	1.3545
Stroke outcome	genus Subdoligranulum	Weighted mode	11	-0.401898	0.54935	0.481213	-1.47862	0.674829	0.669049	0.227951	1.9637
Stroke outcome	genus Subdoligranulum	Maximum likelihood	11	-0.508923	0.287766	0.076972	-1.07294	0.0550979	0.601143	0.342	1.05664
Stroke outcome	genus Sutterella	Inverse variance weighted	11	0.253345	0.258506	0.327068	-0.253327	0.760017	1.28833	0.776214	2.13831
Stroke outcome	genus Sutterella	MR Egger	11	-0.923462	1.21588	0.46698	-3.30659	1.45967	0.397142	0.0366409	4.30452
Stroke outcome	genus Sutterella	Weighted median	11	-0.0879033	0.356078	0.805012	-0.785815	0.610009	0.915849	0.455748	1.84045
Stroke outcome	genus Sutterella	Weighted mode	11	-0.320493	0.534182	0.561875	-1.36749	0.726504	0.725791	0.254746	2.06784
Stroke outcome	genus Sutterella	Maximum likelihood	11	0.263256	0.264421	0.319447	-0.255008	0.78152	1.30116	0.77491	2.18479
Stroke outcome	genus Terrisporobacter	Inverse variance weighted	5	0.262089	0.258798	0.311196	-0.245156	0.769333	1.29964	0.782583	2.15833
Stroke outcome	genus Terrisporobacter	MR Egger	5	0.451296	0.699993	0.565019	-0.92069	1.82328	1.57035	0.398244	6.19215
Stroke outcome	genus Terrisporobacter	Weighted median	5	0.38261	0.303574	0.207543	-0.212395	0.977614	1.46611	0.808645	2.65811
Stroke outcome	genus Terrisporobacter	Weighted mode	5	0.491776	0.442304	0.328521	-0.375139	1.35869	1.63522	0.687194	3.8911
Stroke outcome	genus Terrisporobacter	Maximum likelihood	5	0.266187	0.261379	0.308491	-0.246116	0.77849	1.30498	0.781831	2.17818
Stroke outcome	genus Turicibacter	Inverse variance weighted	9	-0.146113	0.235024	0.534144	-0.60676	0.314535	0.86406	0.545114	1.36962
Stroke outcome	genus Turicibacter	MR Egger	9	1.30391	0.956251	0.214932	-0.570341	3.17816	3.68368	0.565332	24.0026
Stroke outcome	genus Turicibacter	Weighted median	9	-0.180489	0.316833	0.568904	-0.801483	0.440504	0.834862	0.448663	1.55349
Stroke outcome	genus Turicibacter	Weighted mode	9	-0.375467	0.476317	0.45326	-1.30905	0.558114	0.686968	0.270077	1.74737
Stroke outcome	genus Turicibacter	Maximum likelihood	9	-0.149459	0.238415	0.530732	-0.616752	0.317833	0.861173	0.539694	1.37415
Stroke outcome	genus Tyzzerella3	Inverse variance weighted	13	-0.0252673	0.14596	0.862564	-0.311349	0.260814	0.975049	0.732458	1.29799
Stroke outcome	genus Tyzzerella3	MR Egger	13	-0.804687	0.797932	0.3349	-2.36863	0.759261	0.447228	0.0936085	2.1367
Stroke outcome	genus Tyzzerella3	Weighted median	13	-0.00374598	0.197229	0.984847	-0.390316	0.382824	0.996261	0.676843	1.46642
Stroke outcome	genus Tyzzerella3	Weighted mode	13	-0.0186346	0.319468	0.954446	-0.644792	0.607523	0.981538	0.524772	1.83588
Stroke outcome	genus Tyzzerella3	Maximum likelihood	13	-0.0248342	0.148471	0.86716	-0.315837	0.266168	0.975472	0.729179	1.30495
Stroke outcome	genus unknowngenus	Inverse variance weighted	15	0.13719	0.193417	0.47814	-0.241907	0.516288	1.14705	0.785129	1.6758
Stroke outcome	genus unknowngenus	MR Egger	15	0.368259	0.564276	0.525374	-0.737723	1.47424	1.44522	0.478201	4.36772
Stroke outcome	genus unknowngenus	Weighted median	15	0.110632	0.272317	0.68455	-0.42311	0.644374	1.11698	0.655007	1.90479
Stroke outcome	genus unknowngenus	Weighted mode	15	-0.315531	0.441025	0.486094	-1.17994	0.548879	0.729402	0.307297	1.73131
Stroke outcome	genus unknowngenus	Maximum likelihood	15	0.144698	0.193562	0.45473	-0.234683	0.524079	1.15569	0.790821	1.6889
Stroke outcome	genus unknowngenus	Inverse variance weighted	8	-0.0627862	0.193651	0.745768	-0.442341	0.316769	0.939144	0.64253	1.37269
Stroke outcome	genus unknowngenus	MR Egger	8	-0.0421879	0.592386	0.94554	-1.20326	1.11889	0.95869	0.300213	3.06145
Stroke outcome	genus unknowngenus	Weighted median	8	-0.00151955	0.24293	0.995009	-0.477662	0.474623	0.998482	0.620232	1.60741
Stroke outcome	genus unknowngenus	Weighted mode	8	0.200535	0.368087	0.602804	-0.520915	0.921985	1.22206	0.593977	2.51428
Stroke outcome	genus unknowngenus	Maximum likelihood	8	-0.0642028	0.195895	0.743108	-0.448157	0.319751	0.937815	0.638804	1.37679
Stroke outcome	genus unknowngenus	Inverse variance weighted	13	0.104253	0.205229	0.611466	-0.297997	0.506502	1.10988	0.742304	1.65948
Stroke outcome	genus unknowngenus	MR Egger	13	0.500529	0.623974	0.439445	-0.72246	1.72352	1.64959	0.485556	5.60422
Stroke outcome	genus unknowngenus	Weighted median	13	0.092898	0.289586	0.748365	-0.474691	0.660487	1.09735	0.622077	1.93573
Stroke outcome	genus unknowngenus	Weighted mode	13	0.362691	0.521925	0.500347	-0.660282	1.38566	1.43719	0.516706	3.99748
Stroke outcome	genus unknowngenus	Maximum likelihood	13	0.108566	0.209178	0.603754	-0.301424	0.518555	1.11468	0.739764	1.6796
Stroke outcome	genus unknowngenus	Inverse variance weighted	9	0.0621711	0.215295	0.772756	-0.359807	0.48415	1.06414	0.697811	1.62279
Stroke outcome	genus unknowngenus	MR Egger	9	1.05914	0.96524	0.308824	-0.83273	2.95101	2.88389	0.43486	19.1253
Stroke outcome	genus unknowngenus	Weighted median	9	0.0380602	0.289419	0.895375	-0.529201	0.605321	1.03879	0.589075	1.83184
Stroke outcome	genus unknowngenus	Weighted mode	9	-0.200996	0.387374	0.617896	-0.960248	0.558256	0.817916	0.382798	1.74762
Stroke outcome	genus unknowngenus	Maximum likelihood	9	0.0642944	0.218082	0.768133	-0.363147	0.491736	1.06641	0.695484	1.63515
Stroke outcome	genus unknowngenus	Inverse variance weighted	13	-0.0176186	0.152279	0.907891	-0.316085	0.280848	0.982536	0.728998	1.32425
Stroke outcome	genus unknowngenus	MR Egger	13	-0.43842	0.643843	0.509989	-1.70035	0.823513	0.645055	0.182619	2.27849
Stroke outcome	genus unknowngenus	Weighted median	13	-0.0918292	0.213012	0.666397	-0.509333	0.325675	0.912261	0.600896	1.38497
Stroke outcome	genus unknowngenus	Weighted mode	13	-0.432023	0.403965	0.305905	-1.22379	0.359749	0.649195	0.294112	1.43297
Stroke outcome	genus unknowngenus	Maximum likelihood	13	-0.0178913	0.148797	0.904293	-0.309534	0.273751	0.982268	0.733789	1.31489
Stroke outcome	genus unknowngenus	Inverse variance weighted	12	0.20061	0.2079	0.334577	-0.206874	0.608094	1.22215	0.813122	1.83693
Stroke outcome	genus unknowngenus	MR Egger	12	-0.466762	0.655665	0.492806	-1.75187	0.818342	0.627029	0.17345	2.26674
Stroke outcome	genus unknowngenus	Weighted median	12	0.223617	0.29569	0.449496	-0.355935	0.803169	1.25059	0.700518	2.2326
Stroke outcome	genus unknowngenus	Weighted mode	12	-0.296491	0.50713	0.570583	-1.29047	0.697484	0.743422	0.275143	2.00869
Stroke outcome	genus unknowngenus	Maximum likelihood	12	0.209521	0.21127	0.321333	-0.204568	0.623611	1.23309	0.814999	1.86565
Stroke outcome	genus unknowngenus	Inverse variance weighted	9	0.0998584	0.237502	0.674155	-0.365646	0.565362	1.10501	0.693749	1.76009
Stroke outcome	genus unknowngenus	MR Egger	9	0.995475	0.745155	0.223368	-0.465029	2.45598	2.70601	0.628117	11.6578
Stroke outcome	genus unknowngenus	Weighted median	9	0.202712	0.316593	0.521982	-0.417809	0.823234	1.22472	0.658488	2.27785
Stroke outcome	genus unknowngenus	Weighted mode	9	0.311552	0.491937	0.544203	-0.652645	1.27575	1.36554	0.520667	3.58138
Stroke outcome	genus unknowngenus	Maximum likelihood	9	0.103719	0.24187	0.668052	-0.370345	0.577784	1.10929	0.690496	1.78209
Stroke outcome	genus unknowngenus	Inverse variance weighted	12	-0.168682	0.218534	0.440185	-0.597009	0.259645	0.844777	0.550455	1.29647
Stroke outcome	genus unknowngenus	MR Egger	12	0.0958307	0.688881	0.892124	-1.25438	1.44604	1.10057	0.285254	4.24626
Stroke outcome	genus unknowngenus	Weighted median	12	0.12146	0.266504	0.648568	-0.400888	0.643808	1.12914	0.669725	1.90372
Stroke outcome	genus unknowngenus	Weighted mode	12	0.323587	0.377129	0.409184	-0.415586	1.06276	1.38208	0.659953	2.89435
Stroke outcome	genus unknowngenus	Maximum likelihood	12	-0.175754	0.190535	0.356307	-0.549203	0.197695	0.838824	0.57741	1.21859
Stroke outcome	genus unknowngenus	Inverse variance weighted	14	-0.184767	0.225978	0.413567	-0.627684	0.25815	0.831298	0.533827	1.29453
Stroke outcome	genus unknowngenus	MR Egger	14	0.160075	1.08263	0.88491	-1.96187	2.28202	1.1736	0.140595	9.79648
Stroke outcome	genus unknowngenus	Weighted median	14	-0.144863	0.298883	0.627902	-0.730674	0.440948	0.865141	0.481584	1.55418
Stroke outcome	genus unknowngenus	Weighted mode	14	-0.269293	0.5186	0.612299	-1.28575	0.747163	0.763919	0.276443	2.111
Stroke outcome	genus unknowngenus	Maximum likelihood	14	-0.178985	0.230306	0.437065	-0.630385	0.272416	0.836119	0.532387	1.31313
Stroke outcome	genus unknowngenus	Inverse variance weighted	13	-0.175008	0.216005	0.417822	-0.598378	0.248361	0.83945	0.549703	1.28192
Stroke outcome	genus unknowngenus	MR Egger	13	1.38593	0.786723	0.105859	-0.156045	2.92791	3.99855	0.855521	18.6885
Stroke outcome	genus unknowngenus	Weighted median	13	0.0388229	0.281167	0.890179	-0.512265	0.589911	1.03959	0.599137	1.80383
Stroke outcome	genus unknowngenus	Weighted mode	13	0.0160624	0.509256	0.975357	-0.982078	1.0142	1.01619	0.374532	2.75717
Stroke outcome	genus unknowngenus	Maximum likelihood	13	-0.181052	0.199057	0.36306	-0.571204	0.209099	0.834392	0.564845	1.23257
Stroke outcome	genus unknowngenus	Inverse variance weighted	14	-0.295383	0.212932	0.165374	-0.712729	0.121963	0.744246	0.490304	1.12971
Stroke outcome	genus unknowngenus	MR Egger	14	-0.540371	0.578429	0.368616	-1.67409	0.593349	0.582532	0.187478	1.81004
Stroke outcome	genus unknowngenus	Weighted median	14	-0.269119	0.290505	0.354247	-0.838508	0.300271	0.764052	0.432355	1.35022
Stroke outcome	genus unknowngenus	Weighted mode	14	-0.0764317	0.484116	0.876978	-1.0253	0.872435	0.926416	0.358689	2.39273
Stroke outcome	genus unknowngenus	Maximum likelihood	14	-0.286567	0.216362	0.185344	-0.710637	0.137503	0.750837	0.491331	1.14741
Stroke outcome	genus unknowngenus	Inverse variance weighted	12	0.14197	0.153586	0.355295	-0.159059	0.442999	1.15254	0.852946	1.55737
Stroke outcome	genus unknowngenus	MR Egger	12	0.587885	0.917045	0.535896	-1.20952	2.38529	1.80018	0.298339	10.8622
Stroke outcome	genus unknowngenus	Weighted median	12	0.0844363	0.208566	0.685593	-0.324353	0.493225	1.0881	0.722995	1.63759
Stroke outcome	genus unknowngenus	Weighted mode	12	0.176354	0.346614	0.620949	-0.50301	0.855718	1.19286	0.604708	2.35306
Stroke outcome	genus unknowngenus	Maximum likelihood	12	0.147615	0.156713	0.346222	-0.159543	0.454772	1.15907	0.852533	1.57581
Stroke outcome	genus Veillonella	Inverse variance weighted	8	-0.189167	0.252762	0.454219	-0.684581	0.306247	0.827648	0.504301	1.35832
Stroke outcome	genus Veillonella	MR Egger	8	-0.0198577	1.25049	0.987845	-2.47083	2.43111	0.980338	0.0845149	11.3715
Stroke outcome	genus Veillonella	Weighted median	8	-0.155624	0.323932	0.630928	-0.790531	0.479283	0.855881	0.453604	1.61492
Stroke outcome	genus Veillonella	Weighted mode	8	-0.184658	0.536989	0.741037	-1.23716	0.86784	0.831388	0.290208	2.38176
Stroke outcome	genus Veillonella	Maximum likelihood	8	-0.19586	0.257262	0.446464	-0.700094	0.308374	0.822128	0.496539	1.36121
Stroke outcome	genus Victivallis	Inverse variance weighted	10	0.177052	0.188971	0.348798	-0.193332	0.547435	1.19369	0.824208	1.72881
Stroke outcome	genus Victivallis	MR Egger	10	0.404896	1.49701	0.793645	-2.52924	3.33903	1.49915	0.0797197	28.1918
Stroke outcome	genus Victivallis	Weighted median	10	0.226691	0.200175	0.25744	-0.165653	0.619034	1.25444	0.84734	1.85713
Stroke outcome	genus Victivallis	Weighted mode	10	0.322008	0.347081	0.377742	-0.358271	1.00229	1.3799	0.698883	2.72451
Stroke outcome	genus Victivallis	Maximum likelihood	10	0.178102	0.143847	0.215667	-0.103839	0.460042	1.19495	0.90137	1.58414
Stroke outcome	order Actinomycetales	Inverse variance weighted	3	0.0606409	0.327882	0.85327	-0.582008	0.70329	1.06252	0.558775	2.02039
Stroke outcome	order Actinomycetales	MR Egger	3	-0.313318	1.09443	0.822493	-2.45839	1.83176	0.731017	0.0855723	6.24485
Stroke outcome	order Actinomycetales	Weighted median	3	-0.163487	0.41149	0.691143	-0.970008	0.643034	0.849177	0.37908	1.90224
Stroke outcome	order Actinomycetales	Weighted mode	3	-0.216222	0.443079	0.673807	-1.08466	0.652213	0.805557	0.338018	1.91979
Stroke outcome	order Actinomycetales	Maximum likelihood	3	0.0625041	0.333303	0.851245	-0.590769	0.715777	1.0645	0.553901	2.04578
Stroke outcome	order Bacillales	Inverse variance weighted	9	0.134135	0.143522	0.349997	-0.147168	0.415439	1.14355	0.863149	1.51504
Stroke outcome	order Bacillales	MR Egger	9	0.366587	0.658479	0.595062	-0.92403	1.65721	1.4428	0.396916	5.24463
Stroke outcome	order Bacillales	Weighted median	9	0.137229	0.194233	0.479864	-0.243466	0.517925	1.14709	0.783906	1.67854
Stroke outcome	order Bacillales	Weighted mode	9	0.10155	0.32776	0.764608	-0.540861	0.74396	1.10688	0.582247	2.10425
Stroke outcome	order Bacillales	Maximum likelihood	9	0.14227	0.14681	0.332508	-0.145478	0.430017	1.15289	0.864609	1.53728
Stroke outcome	order Bacteroidales	Inverse variance weighted	14	0.101555	0.245721	0.679391	-0.380058	0.583169	1.10689	0.683822	1.79171
Stroke outcome	order Bacteroidales	MR Egger	14	0.367163	0.531255	0.502639	-0.674097	1.40842	1.44363	0.509616	4.0895
Stroke outcome	order Bacteroidales	Weighted median	14	0.251992	0.317454	0.427317	-0.370217	0.874202	1.28659	0.690584	2.39696
Stroke outcome	order Bacteroidales	Weighted mode	14	0.407453	0.408782	0.337079	-0.39376	1.20867	1.50298	0.674516	3.34901
Stroke outcome	order Bacteroidales	Maximum likelihood	14	0.103757	0.247459	0.675004	-0.381263	0.588776	1.10933	0.682999	1.80178
Stroke outcome	order Bifidobacteriales	Inverse variance weighted	11	0.284602	0.273142	0.297432	-0.250757	0.819962	1.32923	0.778212	2.27041
Stroke outcome	order Bifidobacteriales	MR Egger	11	0.242645	0.934817	0.80104	-1.5896	2.07489	1.27462	0.204008	7.96364
Stroke outcome	order Bifidobacteriales	Weighted median	11	-0.0822276	0.328424	0.802301	-0.725939	0.561484	0.921062	0.48387	1.75327
Stroke outcome	order Bifidobacteriales	Weighted mode	11	-0.126046	0.400035	0.759171	-0.910115	0.658022	0.881574	0.402478	1.93097
Stroke outcome	order Bifidobacteriales	Maximum likelihood	11	0.295178	0.251884	0.241245	-0.198515	0.788872	1.34337	0.819948	2.20091
Stroke outcome	order Burkholderiales	Inverse variance weighted	11	0.230814	0.289397	0.425121	-0.336404	0.798031	1.25962	0.714334	2.22116
Stroke outcome	order Burkholderiales	MR Egger	11	0.494399	0.975547	0.624484	-1.41767	2.40647	1.63951	0.242277	11.0947
Stroke outcome	order Burkholderiales	Weighted median	11	0.197393	0.379041	0.602527	-0.545528	0.940314	1.21822	0.579536	2.56079
Stroke outcome	order Burkholderiales	Weighted mode	11	0.150445	0.573083	0.798251	-0.972797	1.27369	1.16235	0.378024	3.57401
Stroke outcome	order Burkholderiales	Maximum likelihood	11	0.236325	0.292702	0.419442	-0.337372	0.810021	1.26659	0.713644	2.24796
Stroke outcome	order Clostridiales	Inverse variance weighted	13	0.0960989	0.285945	0.736814	-0.464352	0.65655	1.10087	0.628542	1.92813
Stroke outcome	order Clostridiales	MR Egger	13	-1.37729	1.42133	0.35336	-4.1631	1.40851	0.25226	0.0155593	4.08986
Stroke outcome	order Clostridiales	Weighted median	13	0.124324	0.390302	0.75008	-0.640667	0.889315	1.13238	0.526941	2.43346
Stroke outcome	order Clostridiales	Weighted mode	13	0.0513785	0.654862	0.938758	-1.23215	1.33491	1.05272	0.291664	3.79965
Stroke outcome	order Clostridiales	Maximum likelihood	13	0.100728	0.290893	0.729138	-0.469422	0.670879	1.10598	0.625364	1.95596
Stroke outcome	order Coriobacteriales	Inverse variance weighted	13	0.255592	0.280463	0.362126	-0.294115	0.8053	1.29123	0.74519	2.23737
Stroke outcome	order Coriobacteriales	MR Egger	13	0.195476	1.11101	0.863535	-1.98211	2.37306	1.21589	0.137779	10.7302
Stroke outcome	order Coriobacteriales	Weighted median	13	0.0171705	0.377668	0.963737	-0.723059	0.7574	1.01732	0.485266	2.13272
Stroke outcome	order Coriobacteriales	Weighted mode	13	-0.297158	0.659771	0.660454	-1.59031	0.995993	0.742926	0.203862	2.70741
Stroke outcome	order Coriobacteriales	Maximum likelihood	13	0.265051	0.286431	0.35478	-0.296353	0.826455	1.3035	0.743525	2.2852
Stroke outcome	order Desulfovibrionales	Inverse variance weighted	11	-0.141958	0.258364	0.582695	-0.648351	0.364434	0.867657	0.522907	1.4397
Stroke outcome	order Desulfovibrionales	MR Egger	11	-0.873256	0.664959	0.221592	-2.17658	0.430063	0.41759	0.113429	1.53735
Stroke outcome	order Desulfovibrionales	Weighted median	11	-0.464395	0.358838	0.195609	-1.16772	0.238928	0.628515	0.311076	1.26989
Stroke outcome	order Desulfovibrionales	Weighted mode	11	-0.553111	0.538744	0.32877	-1.60905	0.502828	0.575157	0.200077	1.65339
Stroke outcome	order Desulfovibrionales	Maximum likelihood	11	-0.145277	0.262784	0.580374	-0.660334	0.36978	0.864782	0.516678	1.44742
Stroke outcome	order Enterobacteriales	Inverse variance weighted	6	-0.433666	0.369301	0.240279	-1.1575	0.290164	0.648129	0.314272	1.33665
Stroke outcome	order Enterobacteriales	MR Egger	6	1.31528	2.18519	0.57969	-2.96769	5.59824	3.72578	0.051422	269.952
Stroke outcome	order Enterobacteriales	Weighted median	6	-0.50428	0.446557	0.258787	-1.37953	0.370971	0.60394	0.251697	1.44914
Stroke outcome	order Enterobacteriales	Weighted mode	6	-0.664687	0.646028	0.35071	-1.9309	0.601527	0.514434	0.145017	1.8249
Stroke outcome	order Enterobacteriales	Maximum likelihood	6	-0.439716	0.37408	0.239811	-1.17291	0.293481	0.644219	0.309464	1.34109
Stroke outcome	order Erysipelotrichales	Inverse variance weighted	13	-0.00661186	0.276862	0.980947	-0.549262	0.536038	0.99341	0.577376	1.70922
Stroke outcome	order Erysipelotrichales	MR Egger	13	1.66813	1.18947	0.188379	-0.66324	3.99949	5.30222	0.51518	54.5704
Stroke outcome	order Erysipelotrichales	Weighted median	13	0.0539442	0.372775	0.88494	-0.676694	0.784582	1.05543	0.508295	2.19149
Stroke outcome	order Erysipelotrichales	Weighted mode	13	0.20019	0.597895	0.743537	-0.971684	1.37206	1.22163	0.378445	3.94348
Stroke outcome	order Erysipelotrichales	Maximum likelihood	13	-0.00628294	0.282258	0.982241	-0.55951	0.546944	0.993737	0.571489	1.72796
Stroke outcome	order Gastranaerophilales	Inverse variance weighted	8	-0.0627862	0.193651	0.745768	-0.442341	0.316769	0.939144	0.64253	1.37269
Stroke outcome	order Gastranaerophilales	MR Egger	8	-0.0421879	0.592386	0.94554	-1.20326	1.11889	0.95869	0.300213	3.06145
Stroke outcome	order Gastranaerophilales	Weighted median	8	-0.00151955	0.251486	0.995179	-0.494432	0.491393	0.998482	0.609917	1.63459
Stroke outcome	order Gastranaerophilales	Weighted mode	8	0.200535	0.388665	0.621775	-0.561247	0.962318	1.22206	0.570497	2.61776
Stroke outcome	order Gastranaerophilales	Maximum likelihood	8	-0.0642028	0.195895	0.743108	-0.448157	0.319751	0.937815	0.638804	1.37679
Stroke outcome	order Lactobacillales	Inverse variance weighted	15	0.19252	0.254747	0.449811	-0.306784	0.691824	1.2123	0.73581	1.99735
Stroke outcome	order Lactobacillales	MR Egger	15	0.187177	0.685192	0.789011	-1.1558	1.53015	1.20584	0.314806	4.61888
Stroke outcome	order Lactobacillales	Weighted median	15	0.204756	0.362568	0.572252	-0.505877	0.915389	1.22723	0.602977	2.49775
Stroke outcome	order Lactobacillales	Weighted mode	15	0.189568	0.472483	0.694318	-0.736499	1.11563	1.20873	0.478787	3.0515
Stroke outcome	order Lactobacillales	Maximum likelihood	15	0.205283	0.242669	0.397586	-0.270347	0.680914	1.22787	0.763115	1.97568
Stroke outcome	order Methanobacteriales	Inverse variance weighted	10	0.20812	0.139132	0.134693	-0.0645781	0.480819	1.23136	0.937463	1.6174
Stroke outcome	order Methanobacteriales	MR Egger	10	-0.0268719	0.57267	0.963724	-1.1493	1.09556	0.973486	0.316857	2.99086
Stroke outcome	order Methanobacteriales	Weighted median	10	0.180257	0.174465	0.301509	-0.161694	0.522208	1.19753	0.850702	1.68575
Stroke outcome	order Methanobacteriales	Weighted mode	10	0.0199261	0.306024	0.949508	-0.579881	0.619733	1.02013	0.559965	1.85843
Stroke outcome	order Methanobacteriales	Maximum likelihood	10	0.21275	0.141472	0.132626	-0.064536	0.490035	1.23707	0.937502	1.63237
Stroke outcome	order MollicutesRF9	Inverse variance weighted	13	0.104253	0.205229	0.611466	-0.297997	0.506502	1.10988	0.742304	1.65948
Stroke outcome	order MollicutesRF9	MR Egger	13	0.500529	0.623974	0.439445	-0.72246	1.72352	1.64959	0.485556	5.60422
Stroke outcome	order MollicutesRF9	Weighted median	13	0.092898	0.283826	0.743436	-0.4634	0.649196	1.09735	0.629141	1.914
Stroke outcome	order MollicutesRF9	Weighted mode	13	0.362691	0.518718	0.497753	-0.653997	1.37938	1.43719	0.519963	3.97243
Stroke outcome	order MollicutesRF9	Maximum likelihood	13	0.108566	0.209178	0.603754	-0.301424	0.518555	1.11468	0.739764	1.6796
Stroke outcome	order NB1n	Inverse variance weighted	13	-0.0176186	0.152279	0.907891	-0.316085	0.280848	0.982536	0.728998	1.32425
Stroke outcome	order NB1n	MR Egger	13	-0.43842	0.643843	0.509989	-1.70035	0.823513	0.645055	0.182619	2.27849
Stroke outcome	order NB1n	Weighted median	13	-0.0918292	0.207276	0.657744	-0.498089	0.314431	0.912261	0.607691	1.36948
Stroke outcome	order NB1n	Weighted mode	13	-0.432023	0.419621	0.323524	-1.25448	0.390434	0.649195	0.285224	1.47762
Stroke outcome	order NB1n	Maximum likelihood	13	-0.0178913	0.148797	0.904293	-0.309534	0.273751	0.982268	0.733789	1.31489
Stroke outcome	order Pasteurellales	Inverse variance weighted	14	0.225876	0.170606	0.185513	-0.10851	0.560263	1.25342	0.89717	1.75113
Stroke outcome	order Pasteurellales	MR Egger	14	0.227679	0.389269	0.569457	-0.535288	0.990646	1.25568	0.585501	2.69297
Stroke outcome	order Pasteurellales	Weighted median	14	0.125159	0.236439	0.596562	-0.338261	0.588579	1.13333	0.713009	1.80143
Stroke outcome	order Pasteurellales	Weighted mode	14	0.131724	0.348509	0.711556	-0.551353	0.814802	1.14079	0.576169	2.25873
Stroke outcome	order Pasteurellales	Maximum likelihood	14	0.232548	0.172792	0.178359	-0.106125	0.571221	1.26181	0.899313	1.77043
Stroke outcome	order Rhodospirillales	Inverse variance weighted	14	-0.271864	0.188102	0.148373	-0.640544	0.0968155	0.761958	0.527005	1.10166
Stroke outcome	order Rhodospirillales	MR Egger	14	0.477038	0.878405	0.597023	-1.24464	2.19871	1.61129	0.288046	9.0134
Stroke outcome	order Rhodospirillales	Weighted median	14	-0.159923	0.252508	0.526514	-0.654838	0.334993	0.85221	0.519526	1.39793
Stroke outcome	order Rhodospirillales	Weighted mode	14	0.0942901	0.454144	0.838741	-0.795831	0.984411	1.09888	0.451206	2.67624
Stroke outcome	order Rhodospirillales	Maximum likelihood	14	-0.265749	0.191808	0.165901	-0.641693	0.110194	0.766631	0.526401	1.11649
Stroke outcome	order Selenomonadales	Inverse variance weighted	11	0.122196	0.293239	0.676889	-0.452553	0.696945	1.12998	0.636003	2.00761
Stroke outcome	order Selenomonadales	MR Egger	11	-1.22461	0.948506	0.228845	-3.08368	0.634459	0.293871	0.0457902	1.886
Stroke outcome	order Selenomonadales	Weighted median	11	0.226414	0.401868	0.573161	-0.561248	1.01408	1.25409	0.570497	2.75681
Stroke outcome	order Selenomonadales	Weighted mode	11	0.33159	0.6779	0.635291	-0.997093	1.66027	1.39318	0.36895	5.26075
Stroke outcome	order Selenomonadales	Maximum likelihood	11	0.125068	0.298305	0.675025	-0.45961	0.709746	1.13323	0.63153	2.03348
Stroke outcome	order Verrucomicrobiales	Inverse variance weighted	10	0.538452	0.248097	0.0299819	0.052182	1.02472	1.71335	1.05357	2.78632
Stroke outcome	order Verrucomicrobiales	MR Egger	10	-0.647867	0.868266	0.476921	-2.34967	1.05393	0.523161	0.0954008	2.86892
Stroke outcome	order Verrucomicrobiales	Weighted median	10	0.562324	0.341135	0.0992726	-0.106301	1.23095	1.75475	0.899154	3.42447
Stroke outcome	order Verrucomicrobiales	Weighted mode	10	0.279915	0.568152	0.634037	-0.833663	1.39349	1.32302	0.434455	4.0289
Stroke outcome	order Verrucomicrobiales	Maximum likelihood	10	0.556917	0.255622	0.0293558	0.0558981	1.05794	1.74528	1.05749	2.88042
Stroke outcome	order Victivallales	Inverse variance weighted	8	-0.310182	0.174541	0.0755477	-0.652283	0.0319193	0.733314	0.520855	1.03243
Stroke outcome	order Victivallales	MR Egger	8	-0.567788	0.611883	0.389245	-1.76708	0.631503	0.566778	0.170831	1.88044
Stroke outcome	order Victivallales	Weighted median	8	-0.339376	0.209369	0.105028	-0.749738	0.0709863	0.712215	0.47249	1.07357
Stroke outcome	order Victivallales	Weighted mode	8	-0.406136	0.302235	0.220944	-0.998516	0.186245	0.66622	0.368426	1.20472
Stroke outcome	order Victivallales	Maximum likelihood	8	-0.31009	0.176565	0.0790468	-0.656157	0.0359761	0.733381	0.518842	1.03663
Stroke outcome	phylum Actinobacteria	Inverse variance weighted	14	0.273919	0.250909	0.274963	-0.217863	0.765701	1.31511	0.804235	2.1505
Stroke outcome	phylum Actinobacteria	MR Egger	14	-0.526612	0.976802	0.599665	-2.44114	1.38792	0.590603	0.0870613	4.00651
Stroke outcome	phylum Actinobacteria	Weighted median	14	0.128124	0.350548	0.714742	-0.558951	0.815199	1.13669	0.571808	2.25962
Stroke outcome	phylum Actinobacteria	Weighted mode	14	0.0827697	0.502777	0.871771	-0.902673	1.06821	1.08629	0.405484	2.91017
Stroke outcome	phylum Actinobacteria	Maximum likelihood	14	0.283912	0.255916	0.267261	-0.217684	0.785508	1.32832	0.804379	2.19352
Stroke outcome	phylum Bacteroidetes	Inverse variance weighted	12	0.0362354	0.25961	0.888995	-0.472601	0.545072	1.0369	0.623379	1.72473
Stroke outcome	phylum Bacteroidetes	MR Egger	12	0.521707	0.545118	0.361105	-0.546724	1.59014	1.6849	0.578843	4.90443
Stroke outcome	phylum Bacteroidetes	Weighted median	12	0.280222	0.368802	0.447365	-0.442631	1.00307	1.32342	0.642344	2.72665
Stroke outcome	phylum Bacteroidetes	Weighted mode	12	0.421977	0.459842	0.37848	-0.479314	1.32327	1.52497	0.619208	3.75567
Stroke outcome	phylum Bacteroidetes	Maximum likelihood	12	0.0381082	0.26341	0.884969	-0.478175	0.554392	1.03884	0.619914	1.74088
Stroke outcome	phylum Cyanobacteria	Inverse variance weighted	8	0.287603	0.211416	0.173713	-0.126771	0.701978	1.33323	0.880935	2.01774
Stroke outcome	phylum Cyanobacteria	MR Egger	8	-0.635714	0.738424	0.422354	-2.08302	0.811597	0.529557	0.124553	2.2515
Stroke outcome	phylum Cyanobacteria	Weighted median	8	0.163813	0.272946	0.548396	-0.371161	0.698786	1.17799	0.689933	2.01131
Stroke outcome	phylum Cyanobacteria	Weighted mode	8	0.0686634	0.394196	0.86665	-0.703962	0.841288	1.07108	0.494622	2.31935
Stroke outcome	phylum Cyanobacteria	Maximum likelihood	8	0.29622	0.215442	0.169149	-0.126046	0.718486	1.34477	0.881575	2.05132
Stroke outcome	phylum Euryarchaeota	Inverse variance weighted	11	0.169168	0.139629	0.225682	-0.104504	0.44284	1.18432	0.900771	1.55712
Stroke outcome	phylum Euryarchaeota	MR Egger	11	0.731113	0.593347	0.2491	-0.431847	1.89407	2.07739	0.649308	6.64638
Stroke outcome	phylum Euryarchaeota	Weighted median	11	0.19036	0.202195	0.346466	-0.205943	0.586663	1.20968	0.81388	1.79798
Stroke outcome	phylum Euryarchaeota	Weighted mode	11	0.332215	0.352354	0.36798	-0.358398	1.02283	1.39405	0.698795	2.78105
Stroke outcome	phylum Euryarchaeota	Maximum likelihood	11	0.176391	0.143046	0.217538	-0.10398	0.456761	1.1929	0.901243	1.57895
Stroke outcome	phylum Firmicutes	Inverse variance weighted	15	-0.328213	0.256328	0.200389	-0.830616	0.174189	0.720209	0.435781	1.19028
Stroke outcome	phylum Firmicutes	MR Egger	15	-0.269107	0.708686	0.710279	-1.65813	1.11992	0.764061	0.190494	3.0646
Stroke outcome	phylum Firmicutes	Weighted median	15	-0.362738	0.350988	0.301381	-1.05068	0.325199	0.695769	0.349702	1.38431
Stroke outcome	phylum Firmicutes	Weighted mode	15	-0.387343	0.473101	0.426657	-1.31462	0.539935	0.678858	0.268576	1.7159
Stroke outcome	phylum Firmicutes	Maximum likelihood	15	-0.322431	0.251218	0.199327	-0.814818	0.169956	0.724386	0.44272	1.18525
Stroke outcome	phylum Lentisphaerae	Inverse variance weighted	9	-0.218183	0.16585	0.188326	-0.543249	0.106882	0.803978	0.580858	1.1128
Stroke outcome	phylum Lentisphaerae	MR Egger	9	-0.432294	0.616172	0.50559	-1.63999	0.775403	0.649018	0.193982	2.17147
Stroke outcome	phylum Lentisphaerae	Weighted median	9	-0.323229	0.206564	0.117632	-0.728093	0.0816357	0.723808	0.482829	1.08506
Stroke outcome	phylum Lentisphaerae	Weighted mode	9	-0.399175	0.31588	0.24192	-1.0183	0.21995	0.670874	0.361209	1.24601
Stroke outcome	phylum Lentisphaerae	Maximum likelihood	9	-0.216924	0.167906	0.19638	-0.54602	0.112172	0.804991	0.579251	1.11871
Stroke outcome	phylum Proteobacteria	Inverse variance weighted	12	-0.00301408	0.286453	0.991605	-0.564462	0.558434	0.99699	0.568666	1.74793
Stroke outcome	phylum Proteobacteria	MR Egger	12	-0.73878	0.888207	0.424958	-2.47967	1.00211	0.477696	0.0837711	2.72401
Stroke outcome	phylum Proteobacteria	Weighted median	12	0.266114	0.374184	0.47697	-0.467287	0.999516	1.30488	0.6267	2.71697
Stroke outcome	phylum Proteobacteria	Weighted mode	12	0.400479	0.643838	0.546606	-0.861444	1.6624	1.49254	0.422551	5.27196
Stroke outcome	phylum Proteobacteria	Maximum likelihood	12	-0.00290533	0.291862	0.992058	-0.574954	0.569144	0.997099	0.562731	1.76675
Stroke outcome	phylum Tenericutes	Inverse variance weighted	11	0.2413	0.227805	0.289489	-0.205197	0.687797	1.2729	0.814487	1.98933
Stroke outcome	phylum Tenericutes	MR Egger	11	1.29276	0.732151	0.111259	-0.14226	2.72777	3.64281	0.867395	15.2988
Stroke outcome	phylum Tenericutes	Weighted median	11	0.24742	0.299189	0.408256	-0.338991	0.83383	1.28072	0.712489	2.30212
Stroke outcome	phylum Tenericutes	Weighted mode	11	0.572428	0.490939	0.270676	-0.389812	1.53467	1.77257	0.677184	4.63978
Stroke outcome	phylum Tenericutes	Maximum likelihood	11	0.252799	0.231476	0.274781	-0.200894	0.706493	1.28762	0.817999	2.02687
Stroke outcome	phylum Verrucomicrobia	Inverse variance weighted	11	0.275851	0.237261	0.244972	-0.189181	0.740883	1.31765	0.827637	2.09779
Stroke outcome	phylum Verrucomicrobia	MR Egger	11	-0.997279	0.637967	0.15244	-2.24769	0.253137	0.368882	0.105642	1.28806
Stroke outcome	phylum Verrucomicrobia	Weighted median	11	0.0866986	0.319198	0.785919	-0.538928	0.712326	1.09057	0.583373	2.03873
Stroke outcome	phylum Verrucomicrobia	Weighted mode	11	-0.0178055	0.507022	0.972677	-1.01157	0.975958	0.982352	0.363648	2.65371
Stroke outcome	phylum Verrucomicrobia	Maximum likelihood	11	0.282073	0.243292	0.246292	-0.194779	0.758926	1.32588	0.823017	2.13598
Motor recovery	class Alphaproteobacteria	Inverse variance weighted	7	0.790686	0.628918	0.208675	-0.441993	2.02336	2.20491	0.642754	7.56373
Motor recovery	class Alphaproteobacteria	MR Egger	7	3.96485	2.45494	0.167221	-0.846826	8.77653	52.7124	0.428774	6480.34
Motor recovery	class Alphaproteobacteria	Weighted median	7	0.99914	0.809904	0.217332	-0.588272	2.58655	2.71594	0.555286	13.2839
Motor recovery	class Alphaproteobacteria	Weighted mode	7	1.2838	1.20186	0.326524	-1.07186	3.63945	3.61032	0.342372	38.0708
Motor recovery	class Alphaproteobacteria	Maximum likelihood	7	0.816824	0.640093	0.201919	-0.437758	2.07141	2.2633	0.645482	7.93597
Motor recovery	genus Ruminococcusgnavusgroup	Inverse variance weighted	10	-0.0782541	0.532167	0.883094	-1.1213	0.964793	0.924729	0.325856	2.62424
Motor recovery	genus Ruminococcusgnavusgroup	MR Egger	10	3.18602	2.18392	0.182721	-1.09446	7.4665	24.192	0.334721	1748.48
Motor recovery	genus Ruminococcusgnavusgroup	Weighted median	10	-0.193185	0.587796	0.742413	-1.34526	0.958895	0.82433	0.260471	2.60881
Motor recovery	genus Ruminococcusgnavusgroup	Weighted mode	10	-0.0214946	1.08815	0.984671	-2.15426	2.11127	0.978735	0.115989	8.25876
Motor recovery	genus Ruminococcusgnavusgroup	Maximum likelihood	10	-0.0820414	0.441651	0.852633	-0.947678	0.783596	0.921234	0.38764	2.18933
Motor recovery	genus Ruminococcus2	Inverse variance weighted	14	-0.0771563	0.633382	0.903044	-1.31858	1.16427	0.925745	0.267514	3.20359
Motor recovery	genus Ruminococcus2	MR Egger	14	0.630471	1.5847	0.697729	-2.47555	3.73649	1.8785	0.0841171	41.9504
Motor recovery	genus Ruminococcus2	Weighted median	14	-0.284066	0.716215	0.691646	-1.68785	1.11972	0.752717	0.184917	3.06398
Motor recovery	genus Ruminococcus2	Weighted mode	14	-0.332735	0.97648	0.738736	-2.24664	1.58117	0.71696	0.105754	4.86062
Motor recovery	genus Ruminococcus2	Maximum likelihood	14	-0.0782956	0.501719	0.87599	-1.06166	0.905074	0.924691	0.345879	2.47211
Motor recovery	genus Dorea	Inverse variance weighted	10	0.983137	0.880542	0.264202	-0.742726	2.709	2.67283	0.475815	15.0143
Motor recovery	genus Dorea	MR Egger	10	-1.46242	2.2191	0.528394	-5.81186	2.88702	0.231674	0.00299185	17.9397
Motor recovery	genus Dorea	Weighted median	10	1.12641	0.947601	0.234558	-0.730886	2.98371	3.08457	0.481482	19.761
Motor recovery	genus Dorea	Weighted mode	10	1.78244	1.47038	0.256286	-1.09951	4.66439	5.94435	0.333035	106.101
Motor recovery	genus Dorea	Maximum likelihood	10	1.116	0.694818	0.108236	-0.245846	2.47784	3.05261	0.782042	11.9155
Motor recovery	genus Barnesiella	Inverse variance weighted	13	-0.597622	0.564235	0.289521	-1.70352	0.508278	0.550118	0.182041	1.66243
Motor recovery	genus Barnesiella	MR Egger	13	0.265044	2.27819	0.90948	-4.2002	4.73029	1.30349	0.0149926	113.328
Motor recovery	genus Barnesiella	Weighted median	13	-0.717766	0.78033	0.357665	-2.24721	0.81168	0.487841	0.105693	2.25169
Motor recovery	genus Barnesiella	Weighted mode	13	-1.27693	1.45139	0.396244	-4.12166	1.56779	0.278891	0.0162176	4.79603
Motor recovery	genus Barnesiella	Maximum likelihood	13	-0.617506	0.580436	0.287389	-1.75516	0.520148	0.539288	0.17288	1.68228
Motor recovery	genus Oscillibacter	Inverse variance weighted	13	-0.176713	0.579649	0.760472	-1.31283	0.9594	0.838021	0.269059	2.61013
Motor recovery	genus Oscillibacter	MR Egger	13	-0.069079	2.21287	0.975656	-4.4063	4.26815	0.933253	0.0122002	71.3891
Motor recovery	genus Oscillibacter	Weighted median	13	-0.652306	0.610312	0.285156	-1.84852	0.543905	0.520843	0.157471	1.72272
Motor recovery	genus Oscillibacter	Weighted mode	13	-0.948145	0.929105	0.327628	-2.76919	0.8729	0.387459	0.0627127	2.39384
Motor recovery	genus Oscillibacter	Maximum likelihood	13	-0.170894	0.444382	0.70056	-1.04188	0.700095	0.842911	0.35279	2.01394
Motor recovery	genus unknowngenus	Inverse variance weighted	10	0.0805399	0.613273	0.895516	-1.12148	1.28256	1.08387	0.325799	3.60584
Motor recovery	genus unknowngenus	MR Egger	10	4.60735	1.50622	0.0156091	1.65515	7.55954	100.218	5.23389	1918.96
Motor recovery	genus unknowngenus	Weighted median	10	0.589354	0.664007	0.374771	-0.712099	1.89081	1.80282	0.490613	6.62471
Motor recovery	genus unknowngenus	Weighted mode	10	0.871032	0.923028	0.36998	-0.938102	2.68017	2.38938	0.39137	14.5875
Motor recovery	genus unknowngenus	Maximum likelihood	10	0.0884397	0.491444	0.857185	-0.87479	1.05167	1.09247	0.41695	2.86242
Motor recovery	genus Adlercreutzia	Inverse variance weighted	8	-0.484852	0.586958	0.40878	-1.63529	0.665585	0.615788	0.194896	1.94563
Motor recovery	genus Adlercreutzia	MR Egger	8	2.58694	2.65776	0.367967	-2.62226	7.79615	13.2891	0.0726385	2431.22
Motor recovery	genus Adlercreutzia	Weighted median	8	-0.618728	0.749888	0.409318	-2.08851	0.851053	0.538629	0.123872	2.34211
Motor recovery	genus Adlercreutzia	Weighted mode	8	-1.25064	1.3832	0.395958	-3.96172	1.46043	0.286321	0.0190304	4.30783
Motor recovery	genus Adlercreutzia	Maximum likelihood	8	-0.511559	0.565323	0.36552	-1.61959	0.596474	0.59956	0.197979	1.81571
Motor recovery	order NB1n	Inverse variance weighted	12	-0.0926836	0.375256	0.804918	-0.828186	0.642819	0.911482	0.436841	1.90183
Motor recovery	order NB1n	MR Egger	12	1.11254	1.45081	0.460898	-1.73106	3.95614	3.04207	0.177097	52.255
Motor recovery	order NB1n	Weighted median	12	-0.0101395	0.470781	0.982817	-0.93287	0.912591	0.989912	0.393423	2.49077
Motor recovery	order NB1n	Weighted mode	12	0.322452	0.801762	0.695257	-1.249	1.89391	1.38051	0.286791	6.64528
Motor recovery	order NB1n	Maximum likelihood	12	-0.0954564	0.344833	0.781919	-0.771329	0.580416	0.908958	0.462398	1.78678
Motor recovery	genus unknowngenus	Inverse variance weighted	12	-0.0926836	0.375256	0.804918	-0.828186	0.642819	0.911482	0.436841	1.90183
Motor recovery	genus unknowngenus	MR Egger	12	1.11254	1.45081	0.460898	-1.73106	3.95614	3.04207	0.177097	52.255
Motor recovery	genus unknowngenus	Weighted median	12	-0.0101395	0.464719	0.982593	-0.920988	0.900709	0.989912	0.398126	2.46135
Motor recovery	genus unknowngenus	Weighted mode	12	0.322452	0.762391	0.680483	-1.17183	1.81674	1.38051	0.309798	6.15176
Motor recovery	genus unknowngenus	Maximum likelihood	12	-0.0954564	0.344833	0.781919	-0.771329	0.580416	0.908958	0.462398	1.78678
Motor recovery	genus Bilophila	Inverse variance weighted	13	-0.215864	0.528342	0.682856	-1.25141	0.819686	0.805845	0.2861	2.26979
Motor recovery	genus Bilophila	MR Egger	13	2.41981	2.52715	0.358875	-2.53341	7.37303	11.2437	0.079388	1592.44
Motor recovery	genus Bilophila	Weighted median	13	-0.278602	0.705185	0.692786	-1.66076	1.10356	0.756841	0.189994	3.01488
Motor recovery	genus Bilophila	Weighted mode	13	-0.532668	1.14207	0.649278	-2.77112	1.70579	0.587037	0.0625916	5.50572
Motor recovery	genus Bilophila	Maximum likelihood	13	-0.222534	0.53657	0.678337	-1.27421	0.829144	0.800488	0.279651	2.29136
Motor recovery	genus Eisenbergiella	Inverse variance weighted	11	-0.407069	0.451246	0.367004	-1.29151	0.477373	0.665598	0.274855	1.61184
Motor recovery	genus Eisenbergiella	MR Egger	11	-7.97404	3.02653	0.0271483	-13.906	-2.04203	0.000344287	9.13e-07	0.129765
Motor recovery	genus Eisenbergiella	Weighted median	11	-0.448237	0.574105	0.434945	-1.57348	0.677008	0.638753	0.207322	1.96798
Motor recovery	genus Eisenbergiella	Weighted mode	11	-1.4186	1.12265	0.235033	-3.619	0.781806	0.242054	0.0268095	2.18542
Motor recovery	genus Eisenbergiella	Maximum likelihood	11	-0.428941	0.400208	0.283813	-1.21335	0.355468	0.651199	0.2972	1.42685
Motor recovery	genus Parasutterella	Inverse variance weighted	13	-0.946536	0.533502	0.0760314	-1.9922	0.099129	0.388083	0.136395	1.10421
Motor recovery	genus Parasutterella	MR Egger	13	1.42739	2.52753	0.583585	-3.52657	6.38136	4.16782	0.0294057	590.728
Motor recovery	genus Parasutterella	Weighted median	13	-0.591705	0.69279	0.393055	-1.94957	0.766163	0.553383	0.142335	2.1515
Motor recovery	genus Parasutterella	Weighted mode	13	0.0446983	1.01146	0.965478	-1.93777	2.02716	1.04571	0.144025	7.59252
Motor recovery	genus Parasutterella	Maximum likelihood	13	-0.995395	0.505633	0.0489975	-1.98644	-0.00435517	0.369577	0.137184	0.995654
Motor recovery	class Verrucomicrobiae	Inverse variance weighted	9	-0.465964	0.680916	0.493773	-1.80056	0.868631	0.62753	0.165206	2.38365
Motor recovery	class Verrucomicrobiae	MR Egger	9	-5.198	4.99703	0.332828	-14.9922	4.59617	0.0055276	3.08e-07	99.1041
Motor recovery	class Verrucomicrobiae	Weighted median	9	-0.477196	0.88444	0.58951	-2.2107	1.25631	0.620521	0.109624	3.51242
Motor recovery	class Verrucomicrobiae	Weighted mode	9	-0.545216	1.37961	0.703027	-3.24925	2.15882	0.579717	0.0388034	8.66088
Motor recovery	class Verrucomicrobiae	Maximum likelihood	9	-0.481949	0.624067	0.439954	-1.70512	0.741222	0.617579	0.181751	2.0985
Motor recovery	genus unknowngenus	Inverse variance weighted	8	-0.381763	0.560595	0.495874	-1.48053	0.717003	0.682657	0.227518	2.04828
Motor recovery	genus unknowngenus	MR Egger	8	1.0008	1.71389	0.580538	-2.35842	4.36001	2.72045	0.0945696	78.2581
Motor recovery	genus unknowngenus	Weighted median	8	-0.546735	0.587433	0.351999	-1.6981	0.604633	0.578837	0.18303	1.83058
Motor recovery	genus unknowngenus	Weighted mode	8	-0.703646	0.852763	0.436507	-2.37506	0.96777	0.494778	0.0930087	2.63207
Motor recovery	genus unknowngenus	Maximum likelihood	8	-0.407408	0.436131	0.350231	-1.26222	0.447409	0.665373	0.283024	1.56425
Motor recovery	genus Enterorhabdus	Inverse variance weighted	5	-0.0888853	0.517467	0.863618	-1.10312	0.925351	0.914951	0.331834	2.52275
Motor recovery	genus Enterorhabdus	MR Egger	5	0.0111989	1.23725	0.993346	-2.4138	2.4362	1.01126	0.0894745	11.4295
Motor recovery	genus Enterorhabdus	Weighted median	5	-0.128565	0.66661	0.847066	-1.43512	1.17799	0.879357	0.238087	3.24784
Motor recovery	genus Enterorhabdus	Weighted mode	5	-0.20421	0.70292	0.785861	-1.58193	1.17351	0.815291	0.205577	3.23333
Motor recovery	genus Enterorhabdus	Maximum likelihood	5	-0.0900797	0.521017	0.862736	-1.11127	0.931113	0.913858	0.32914	2.53733
Motor recovery	genus Lachnospira	Inverse variance weighted	6	-0.0123864	0.85516	0.988444	-1.6885	1.66373	0.98769	0.184796	5.27895
Motor recovery	genus Lachnospira	MR Egger	6	2.60809	4.9423	0.625619	-7.07882	12.295	13.5731	0.000842767	218599
Motor recovery	genus Lachnospira	Weighted median	6	0.137153	1.0365	0.894729	-1.89439	2.1687	1.147	0.15041	8.74689
Motor recovery	genus Lachnospira	Weighted mode	6	0.628599	1.44884	0.682469	-2.21112	3.46832	1.87498	0.109577	32.0829
Motor recovery	genus Lachnospira	Maximum likelihood	6	-0.0123691	0.860729	0.988534	-1.6994	1.67466	0.987707	0.182793	5.33698
Motor recovery	family FamilyXI	Inverse variance weighted	8	0.614693	0.335289	0.066754	-0.0424721	1.27186	1.84909	0.958417	3.56748
Motor recovery	family FamilyXI	MR Egger	8	0.222684	2.19305	0.922429	-4.07569	4.52106	1.24943	0.0169804	91.9331
Motor recovery	family FamilyXI	Weighted median	8	0.487067	0.422739	0.249252	-0.341502	1.31564	1.62754	0.710702	3.72712
Motor recovery	family FamilyXI	Weighted mode	8	0.454105	0.624972	0.491048	-0.77084	1.67905	1.57476	0.462624	5.36046
Motor recovery	family FamilyXI	Maximum likelihood	8	0.633357	0.343326	0.0650713	-0.039562	1.30628	1.88392	0.96121	3.69239
Motor recovery	family Streptococcaceae	Inverse variance weighted	12	-0.547054	0.608959	0.369003	-1.74061	0.646505	0.578652	0.175413	1.90886
Motor recovery	family Streptococcaceae	MR Egger	12	3.2323	2.99861	0.30638	-2.64498	9.10958	25.3378	0.0710065	9041.48
Motor recovery	family Streptococcaceae	Weighted median	12	-0.496517	0.840734	0.554805	-2.14436	1.15132	0.608647	0.117143	3.16237
Motor recovery	family Streptococcaceae	Weighted mode	12	-0.362921	1.31829	0.788191	-2.94677	2.22093	0.695641	0.052509	9.21589
Motor recovery	family Streptococcaceae	Maximum likelihood	12	-0.560744	0.622173	0.367446	-1.7802	0.658714	0.570784	0.168604	1.93231
Motor recovery	class Deltaproteobacteria	Inverse variance weighted	13	-0.0894972	0.571014	0.875455	-1.20868	1.02969	0.914391	0.29859	2.8002
Motor recovery	class Deltaproteobacteria	MR Egger	13	-0.3293	1.46112	0.82582	-3.1931	2.5345	0.719427	0.0410446	12.6101
Motor recovery	class Deltaproteobacteria	Weighted median	13	-0.305004	0.727081	0.674857	-1.73008	1.12007	0.73712	0.17727	3.06508
Motor recovery	class Deltaproteobacteria	Weighted mode	13	-0.0113646	0.846066	0.989504	-1.66965	1.64692	0.9887	0.188312	5.19099
Motor recovery	class Deltaproteobacteria	Maximum likelihood	13	-0.0879837	0.511898	0.863534	-1.0913	0.915336	0.915776	0.335778	2.49761
Motor recovery	family Alcaligenaceae	Inverse variance weighted	11	-0.109623	0.635179	0.862977	-1.35457	1.13533	0.896172	0.258057	3.1122
Motor recovery	family Alcaligenaceae	MR Egger	11	1.35266	3.16147	0.67881	-4.84382	7.54914	3.86771	0.00787692	1899.11
Motor recovery	family Alcaligenaceae	Weighted median	11	0.208053	0.876272	0.812324	-1.50944	1.92555	1.23128	0.221033	6.8589
Motor recovery	family Alcaligenaceae	Weighted mode	11	0.428264	1.22768	0.734443	-1.97799	2.83452	1.53459	0.138346	17.0223
Motor recovery	family Alcaligenaceae	Maximum likelihood	11	-0.109537	0.640748	0.864262	-1.3654	1.14633	0.896249	0.255278	3.14662
Motor recovery	genus Coprococcus2	Inverse variance weighted	8	-0.131658	0.659326	0.841726	-1.42394	1.16062	0.876641	0.240764	3.19191
Motor recovery	genus Coprococcus2	MR Egger	8	3.91584	5.18329	0.478563	-6.24342	14.0751	50.1913	0.00194321	1.2964e+06
Motor recovery	genus Coprococcus2	Weighted median	8	-0.127396	0.867529	0.883251	-1.82775	1.57296	0.880385	0.160774	4.8209
Motor recovery	genus Coprococcus2	Weighted mode	8	1.15684	1.49638	0.464768	-1.77606	4.08973	3.17986	0.169304	59.7239
Motor recovery	genus Coprococcus2	Maximum likelihood	8	-0.134449	0.672694	0.841585	-1.45293	1.18403	0.874198	0.233884	3.26752
Motor recovery	genus Faecalibacterium	Inverse variance weighted	8	-0.140332	0.56858	0.805055	-1.25475	0.974086	0.86907	0.285147	2.64875
Motor recovery	genus Faecalibacterium	MR Egger	8	0.558603	1.02996	0.607114	-1.46011	2.57732	1.74823	0.23221	13.1618
Motor recovery	genus Faecalibacterium	Weighted median	8	-0.229515	0.724429	0.751379	-1.6494	1.19037	0.794919	0.192166	3.28829
Motor recovery	genus Faecalibacterium	Weighted mode	8	-0.17281	0.767287	0.828241	-1.67669	1.33107	0.841298	0.186991	3.7851
Motor recovery	genus Faecalibacterium	Maximum likelihood	8	-0.141857	0.573503	0.804636	-1.26592	0.982209	0.867745	0.281979	2.67035
Motor recovery	order Verrucomicrobiales	Inverse variance weighted	9	-0.465964	0.680916	0.493773	-1.80056	0.868631	0.62753	0.165206	2.38365
Motor recovery	order Verrucomicrobiales	MR Egger	9	-5.198	4.99703	0.332828	-14.9922	4.59617	0.0055276	3.08e-07	99.1041
Motor recovery	order Verrucomicrobiales	Weighted median	9	-0.477196	0.895079	0.593942	-2.23155	1.27716	0.620521	0.107362	3.58644
Motor recovery	order Verrucomicrobiales	Weighted mode	9	-0.545216	1.39735	0.706587	-3.28401	2.19358	0.579717	0.0374776	8.96726
Motor recovery	order Verrucomicrobiales	Maximum likelihood	9	-0.481949	0.624067	0.439954	-1.70512	0.741222	0.617579	0.181751	2.0985
Motor recovery	genus RuminococcaceaeUCG014	Inverse variance weighted	10	1.42889	0.599735	0.0171935	0.253413	2.60437	4.17408	1.28842	13.5227
Motor recovery	genus RuminococcaceaeUCG014	MR Egger	10	2.03776	1.97284	0.331859	-1.829	5.90452	7.6734	0.160574	366.691
Motor recovery	genus RuminococcaceaeUCG014	Weighted median	10	1.57098	0.804882	0.0509597	-0.00658493	3.14855	4.81138	0.993437	23.3023
Motor recovery	genus RuminococcaceaeUCG014	Weighted mode	10	1.96643	1.12796	0.115244	-0.244379	4.17724	7.14514	0.783191	65.1859
Motor recovery	genus RuminococcaceaeUCG014	Maximum likelihood	10	1.4833	0.61023	0.0150685	0.287253	2.67935	4.40748	1.33276	14.5757
Motor recovery	genus LachnospiraceaeNC2004group	Inverse variance weighted	9	0.552899	0.439314	0.208192	-0.308156	1.41395	1.73828	0.734801	4.11218
Motor recovery	genus LachnospiraceaeNC2004group	MR Egger	9	1.7229	1.78311	0.366114	-1.77199	5.2178	5.60077	0.169994	184.528
Motor recovery	genus LachnospiraceaeNC2004group	Weighted median	9	0.831655	0.601152	0.166532	-0.346603	2.00991	2.29712	0.707086	7.46267
Motor recovery	genus LachnospiraceaeNC2004group	Weighted mode	9	1.03685	0.953955	0.308742	-0.8329	2.9066	2.82032	0.434787	18.2945
Motor recovery	genus LachnospiraceaeNC2004group	Maximum likelihood	9	0.572375	0.447812	0.201193	-0.305336	1.45009	1.77247	0.736875	4.26348
Motor recovery	class Methanobacteria	Inverse variance weighted	9	0.292044	0.320597	0.362328	-0.336326	0.920414	1.33916	0.71439	2.51033
Motor recovery	class Methanobacteria	MR Egger	9	-0.508692	1.44102	0.734474	-3.3331	2.31571	0.601281	0.0356825	10.1321
Motor recovery	class Methanobacteria	Weighted median	9	0.491202	0.434847	0.258645	-0.361097	1.3435	1.63428	0.696911	3.83244
Motor recovery	class Methanobacteria	Weighted mode	9	0.591744	0.635332	0.3789	-0.653507	1.837	1.80714	0.520218	6.27765
Motor recovery	class Methanobacteria	Maximum likelihood	9	0.302042	0.32727	0.356051	-0.339406	0.943491	1.35262	0.712193	2.56893
Motor recovery	family BacteroidalesS24 7group	Inverse variance weighted	8	-0.0226895	0.597935	0.96973	-1.19464	1.14926	0.977566	0.302813	3.15586
Motor recovery	family BacteroidalesS24 7group	MR Egger	8	2.58696	2.40041	0.32257	-2.11784	7.29176	13.2894	0.120292	1468.16
Motor recovery	family BacteroidalesS24 7group	Weighted median	8	0.761493	0.665413	0.252462	-0.542717	2.0657	2.14147	0.581167	7.89084
Motor recovery	family BacteroidalesS24 7group	Weighted mode	8	0.846564	0.897089	0.376756	-0.911731	2.60486	2.33162	0.401828	13.5293
Motor recovery	family BacteroidalesS24 7group	Maximum likelihood	8	-0.0237943	0.513481	0.96304	-1.03022	0.982629	0.976487	0.356929	2.67147
Motor recovery	genus Holdemanella	Inverse variance weighted	9	0.679915	0.491871	0.166878	-0.284152	1.64398	1.97371	0.752652	5.17574
Motor recovery	genus Holdemanella	MR Egger	9	-5.23267	4.95075	0.325643	-14.9361	4.47081	0.00533927	3.26e-07	87.4274
Motor recovery	genus Holdemanella	Weighted median	9	0.123218	0.613167	0.840735	-1.07859	1.32502	1.13113	0.340075	3.76228
Motor recovery	genus Holdemanella	Weighted mode	9	0.0379533	0.947345	0.969025	-1.81884	1.89475	1.03868	0.162213	6.65089
Motor recovery	genus Holdemanella	Maximum likelihood	9	0.704737	0.502619	0.160876	-0.280395	1.68987	2.02332	0.755485	5.41878
Motor recovery	family Clostridiaceae1	Inverse variance weighted	9	0.236454	0.698259	0.734886	-1.13213	1.60504	1.26675	0.322344	4.97807
Motor recovery	family Clostridiaceae1	MR Egger	9	-0.68747	3.137	0.832787	-6.83599	5.46105	0.502847	0.0010744	235.345
Motor recovery	family Clostridiaceae1	Weighted median	9	0.0767734	0.910511	0.932803	-1.70783	1.86138	1.0798	0.181259	6.43258
Motor recovery	family Clostridiaceae1	Weighted mode	9	0.0791494	1.31453	0.953465	-2.49733	2.65563	1.08237	0.0823042	14.234
Motor recovery	family Clostridiaceae1	Maximum likelihood	9	0.243926	0.707259	0.730177	-1.1423	1.63015	1.27625	0.319084	5.10466
Motor recovery	genus Intestinimonas	Inverse variance weighted	15	-0.524511	0.486841	0.281312	-1.47872	0.429698	0.591845	0.227929	1.53679
Motor recovery	genus Intestinimonas	MR Egger	15	-1.29319	1.2802	0.330859	-3.80238	1.21601	0.274394	0.0223175	3.37368
Motor recovery	genus Intestinimonas	Weighted median	15	-0.663187	0.631211	0.293415	-1.90036	0.573986	0.515207	0.149515	1.77533
Motor recovery	genus Intestinimonas	Weighted mode	15	-1.71603	1.18152	0.168434	-4.0318	0.59974	0.179778	0.0177423	1.82165
Motor recovery	genus Intestinimonas	Maximum likelihood	15	-0.525653	0.438809	0.230952	-1.38572	0.334412	0.591169	0.250144	1.39712
Motor recovery	family FamilyXIII	Inverse variance weighted	10	0.785118	0.614012	0.201014	-0.418346	1.98858	2.19267	0.658134	7.30517
Motor recovery	family FamilyXIII	MR Egger	10	1.93509	2.32955	0.430252	-2.63084	6.50101	6.92466	0.0720182	665.816
Motor recovery	family FamilyXIII	Weighted median	10	0.771475	0.801181	0.335587	-0.79884	2.34179	2.16295	0.44985	10.3998
Motor recovery	family FamilyXIII	Weighted mode	10	0.897667	1.11102	0.439942	-1.27993	3.07527	2.45387	0.278056	21.6557
Motor recovery	family FamilyXIII	Maximum likelihood	10	0.805808	0.623004	0.195864	-0.415279	2.0269	2.2385	0.660156	7.59048
Motor recovery	order Victivallales	Inverse variance weighted	6	-0.0188309	0.450779	0.966679	-0.902358	0.864696	0.981345	0.405612	2.37428
Motor recovery	order Victivallales	MR Egger	6	-0.266713	2.12004	0.905955	-4.42198	3.88856	0.765893	0.0120104	48.8404
Motor recovery	order Victivallales	Weighted median	6	0.0490586	0.564042	0.93069	-1.05646	1.15458	1.05028	0.347683	3.17269
Motor recovery	order Victivallales	Weighted mode	6	0.021483	0.821649	0.980152	-1.58895	1.63191	1.02172	0.20414	5.11365
Motor recovery	order Victivallales	Maximum likelihood	6	-0.019116	0.454767	0.966471	-0.910459	0.872227	0.981066	0.40234	2.39223
Motor recovery	genus Eubacteriumhalliigroup	Inverse variance weighted	13	-0.339639	0.532799	0.523824	-1.38392	0.704647	0.712028	0.250593	2.02313
Motor recovery	genus Eubacteriumhalliigroup	MR Egger	13	-0.610182	1.19024	0.61833	-2.94305	1.72269	0.543252	0.0527048	5.59954
Motor recovery	genus Eubacteriumhalliigroup	Weighted median	13	-0.352218	0.770463	0.647562	-1.86232	1.15789	0.703127	0.155311	3.18321
Motor recovery	genus Eubacteriumhalliigroup	Weighted mode	13	-0.405897	0.99962	0.691852	-2.36515	1.55336	0.666379	0.0939349	4.72732
Motor recovery	genus Eubacteriumhalliigroup	Maximum likelihood	13	-0.337271	0.516953	0.51413	-1.3505	0.675957	0.713715	0.259111	1.96591
Motor recovery	class Coriobacteriia	Inverse variance weighted	13	-0.682718	0.699065	0.328759	-2.05289	0.68745	0.505242	0.128364	1.98864
Motor recovery	class Coriobacteriia	MR Egger	13	0.0392997	2.79931	0.98905	-5.44734	5.52594	1.04008	0.00430774	251.122
Motor recovery	class Coriobacteriia	Weighted median	13	-1.48279	0.863722	0.0860259	-3.17569	0.210105	0.227003	0.0417654	1.23381
Motor recovery	class Coriobacteriia	Weighted mode	13	-2.0238	1.66234	0.246835	-5.28199	1.23438	0.132152	0.00508233	3.43625
Motor recovery	class Coriobacteriia	Maximum likelihood	13	-0.720149	0.625605	0.249681	-1.94634	0.506036	0.48668	0.142796	1.6587
Motor recovery	genus DefluviitaleaceaeUCG011	Inverse variance weighted	9	-0.661183	0.583943	0.25752	-1.80571	0.483345	0.51624	0.164358	1.62149
Motor recovery	genus DefluviitaleaceaeUCG011	MR Egger	9	-2.46637	1.98418	0.253879	-6.35536	1.42262	0.0848924	0.00173741	4.14798
Motor recovery	genus DefluviitaleaceaeUCG011	Weighted median	9	-0.80034	0.69391	0.248755	-2.1604	0.559723	0.449176	0.115279	1.75019
Motor recovery	genus DefluviitaleaceaeUCG011	Weighted mode	9	-0.635206	1.10747	0.582025	-2.80585	1.53544	0.529827	0.0604551	4.64338
Motor recovery	genus DefluviitaleaceaeUCG011	Maximum likelihood	9	-0.673183	0.49869	0.177047	-1.65062	0.30425	0.510082	0.191932	1.35561
Motor recovery	family Prevotellaceae	Inverse variance weighted	16	-0.121208	0.524288	0.81717	-1.14881	0.906396	0.885849	0.317013	2.47539
Motor recovery	family Prevotellaceae	MR Egger	16	1.41881	1.56075	0.378705	-1.64027	4.47788	4.1322	0.193929	88.0482
Motor recovery	family Prevotellaceae	Weighted median	16	0.141973	0.695469	0.838244	-1.22115	1.50509	1.15255	0.294892	4.50457
Motor recovery	family Prevotellaceae	Weighted mode	16	0.068917	0.924488	0.941561	-1.74308	1.88091	1.07135	0.174981	6.5595
Motor recovery	family Prevotellaceae	Maximum likelihood	16	-0.122787	0.480633	0.798361	-1.06483	0.819254	0.884452	0.344787	2.26881
Motor recovery	genus Howardella	Inverse variance weighted	10	0.398804	0.321526	0.214847	-0.231387	1.02899	1.49004	0.793432	2.79825
Motor recovery	genus Howardella	MR Egger	10	1.41606	1.43223	0.351763	-1.39112	4.22323	4.12084	0.248797	68.2535
Motor recovery	genus Howardella	Weighted median	10	0.396715	0.388293	0.306928	-0.36434	1.15777	1.48693	0.694655	3.18283
Motor recovery	genus Howardella	Weighted mode	10	0.868461	0.638074	0.206594	-0.382164	2.11909	2.38324	0.682383	8.32353
Motor recovery	genus Howardella	Maximum likelihood	10	0.405729	0.325329	0.212348	-0.231916	1.04337	1.5004	0.793013	2.83878
Motor recovery	genus LachnospiraceaeUCG004	Inverse variance weighted	12	-0.406745	0.556212	0.464611	-1.49692	0.683431	0.665814	0.223818	1.98066
Motor recovery	genus LachnospiraceaeUCG004	MR Egger	12	-0.933454	1.91555	0.636549	-4.68793	2.82102	0.393193	0.0092057	16.794
Motor recovery	genus LachnospiraceaeUCG004	Weighted median	12	-0.256189	0.724721	0.723713	-1.67664	1.16426	0.773996	0.187001	3.20356
Motor recovery	genus LachnospiraceaeUCG004	Weighted mode	12	0.223924	1.07933	0.839438	-1.89157	2.33942	1.25098	0.150835	10.3752
Motor recovery	genus LachnospiraceaeUCG004	Maximum likelihood	12	-0.40174	0.562767	0.47531	-1.50476	0.701283	0.669155	0.22207	2.01634
Motor recovery	family Verrucomicrobiaceae	Inverse variance weighted	9	-0.465324	0.681258	0.494584	-1.80059	0.869942	0.627932	0.165201	2.38677
Motor recovery	family Verrucomicrobiaceae	MR Egger	9	-5.1619	5.00806	0.336964	-14.9777	4.65389	0.00573081	3.13e-07	104.993
Motor recovery	family Verrucomicrobiaceae	Weighted median	9	-0.478014	0.863848	0.580021	-2.17116	1.21513	0.620014	0.114046	3.37073
Motor recovery	family Verrucomicrobiaceae	Weighted mode	9	-0.518909	1.42709	0.725568	-3.316	2.27819	0.59517	0.0362976	9.75896
Motor recovery	family Verrucomicrobiaceae	Maximum likelihood	9	-0.476596	0.624719	0.445525	-1.70105	0.747853	0.620893	0.182493	2.11246
Motor recovery	genus RuminococcaceaeUCG004	Inverse variance weighted	11	0.475587	0.476561	0.318301	-0.458473	1.40965	1.60896	0.632249	4.0945
Motor recovery	genus RuminococcaceaeUCG004	MR Egger	11	-1.01076	2.55437	0.701545	-6.01731	3.9958	0.363944	0.00243621	54.3694
Motor recovery	genus RuminococcaceaeUCG004	Weighted median	11	0.413369	0.570374	0.468616	-0.704564	1.5313	1.5119	0.494324	4.62419
Motor recovery	genus RuminococcaceaeUCG004	Weighted mode	11	0.278768	0.882436	0.758568	-1.45081	2.00834	1.3215	0.234381	7.45095
Motor recovery	genus RuminococcaceaeUCG004	Maximum likelihood	11	0.484707	0.481017	0.313612	-0.458086	1.4275	1.6237	0.632493	4.16826
Motor recovery	family Lachnospiraceae	Inverse variance weighted	16	-0.867519	0.539558	0.107872	-1.92505	0.190014	0.419992	0.145868	1.20927
Motor recovery	family Lachnospiraceae	MR Egger	16	-2.28048	1.62142	0.181393	-5.45846	0.897508	0.102236	0.00426012	2.45348
Motor recovery	family Lachnospiraceae	Weighted median	16	-1.14092	0.710378	0.108257	-2.53326	0.25142	0.319525	0.0793998	1.28585
Motor recovery	family Lachnospiraceae	Weighted mode	16	-1.76734	1.19962	0.161356	-4.11859	0.58391	0.170786	0.0162674	1.79304
Motor recovery	family Lachnospiraceae	Maximum likelihood	16	-0.847456	0.545293	0.120153	-1.91623	0.221318	0.428504	0.147161	1.24772
Motor recovery	family Defluviitaleaceae	Inverse variance weighted	11	-0.643841	0.511244	0.2079	-1.64588	0.358197	0.525271	0.192843	1.43075
Motor recovery	family Defluviitaleaceae	MR Egger	11	-1.67995	1.71069	0.351744	-5.03291	1.673	0.186382	0.00651984	5.32811
Motor recovery	family Defluviitaleaceae	Weighted median	11	-0.841908	0.620784	0.175035	-2.05865	0.374829	0.430887	0.127627	1.45474
Motor recovery	family Defluviitaleaceae	Weighted mode	11	-1.12843	1.04955	0.307557	-3.18554	0.928674	0.323539	0.0413558	2.53115
Motor recovery	family Defluviitaleaceae	Maximum likelihood	11	-0.647302	0.459374	0.158807	-1.54767	0.253071	0.523456	0.212742	1.28797
Motor recovery	family Ruminococcaceae	Inverse variance weighted	9	-0.0917225	0.829546	0.911958	-1.71763	1.53419	0.912358	0.179491	4.63756
Motor recovery	family Ruminococcaceae	MR Egger	9	2.39609	1.52298	0.15965	-0.588953	5.38113	10.9801	0.554908	217.268
Motor recovery	family Ruminococcaceae	Weighted median	9	0.0540719	0.795861	0.945832	-1.50582	1.61396	1.05556	0.221836	5.02266
Motor recovery	family Ruminococcaceae	Weighted mode	9	0.188404	0.862443	0.832545	-1.50198	1.87879	1.20732	0.222688	6.54559
Motor recovery	family Ruminococcaceae	Maximum likelihood	9	-0.0970139	0.610674	0.873776	-1.29393	1.09991	0.907543	0.27419	3.00389
Motor recovery	genus Phascolarctobacterium	Inverse variance weighted	9	-0.0215755	0.715561	0.975946	-1.42408	1.38092	0.978656	0.240731	3.97858
Motor recovery	genus Phascolarctobacterium	MR Egger	9	2.67065	3.51878	0.472648	-4.22616	9.56747	14.4494	0.0146083	14292.2
Motor recovery	genus Phascolarctobacterium	Weighted median	9	-0.419725	0.86	0.625512	-2.10532	1.26587	0.657227	0.121806	3.54619
Motor recovery	genus Phascolarctobacterium	Weighted mode	9	-0.349001	1.39428	0.808657	-3.08179	2.38379	0.705392	0.0458769	10.8459
Motor recovery	genus Phascolarctobacterium	Maximum likelihood	9	-0.0214849	0.602557	0.971556	-1.2025	1.15953	0.978744	0.300443	3.18842
Motor recovery	family Bifidobacteriaceae	Inverse variance weighted	11	-0.133457	0.56441	0.813081	-1.2397	0.972787	0.875065	0.289471	2.64531
Motor recovery	family Bifidobacteriaceae	MR Egger	11	-3.40338	1.73273	0.0810988	-6.79953	-0.00722733	0.0332607	0.0011143	0.992799
Motor recovery	family Bifidobacteriaceae	Weighted median	11	-0.323584	0.773341	0.675638	-1.83933	1.19216	0.723551	0.158924	3.2942
Motor recovery	family Bifidobacteriaceae	Weighted mode	11	-0.735419	1.0212	0.487922	-2.73697	1.26613	0.479305	0.0647665	3.5471
Motor recovery	family Bifidobacteriaceae	Maximum likelihood	11	-0.135212	0.545887	0.804373	-1.20515	0.934727	0.873531	0.299647	2.54652
Motor recovery	genus Subdoligranulum	Inverse variance weighted	10	-0.231132	0.620017	0.70931	-1.44637	0.984103	0.793635	0.235424	2.67541
Motor recovery	genus Subdoligranulum	MR Egger	10	0.57591	1.46265	0.704056	-2.29088	3.4427	1.77875	0.101177	31.2713
Motor recovery	genus Subdoligranulum	Weighted median	10	-0.059568	0.776996	0.93889	-1.58248	1.46334	0.942171	0.205465	4.32038
Motor recovery	genus Subdoligranulum	Weighted mode	10	-0.021821	1.09248	0.9845	-2.16308	2.11944	0.978415	0.114971	8.32644
Motor recovery	genus Subdoligranulum	Maximum likelihood	10	-0.233087	0.624429	0.70894	-1.45697	0.990794	0.792085	0.232941	2.69337
Motor recovery	genus Haemophilus	Inverse variance weighted	7	0.35068	0.562765	0.533195	-0.752341	1.4537	1.42003	0.471262	4.27892
Motor recovery	genus Haemophilus	MR Egger	7	-1.53222	1.83597	0.442005	-5.13072	2.06629	0.216056	0.00591229	7.89544
Motor recovery	genus Haemophilus	Weighted median	7	-0.0819611	0.704529	0.907387	-1.46284	1.29892	0.921308	0.231578	3.66532
Motor recovery	genus Haemophilus	Weighted mode	7	-0.385038	0.984337	0.709188	-2.31434	1.54426	0.680425	0.0988315	4.68451
Motor recovery	genus Haemophilus	Maximum likelihood	7	0.360479	0.571308	0.528059	-0.759284	1.48024	1.43402	0.468001	4.39401
Motor recovery	family Coriobacteriaceae	Inverse variance weighted	13	-0.682718	0.699065	0.328759	-2.05289	0.68745	0.505242	0.128364	1.98864
Motor recovery	family Coriobacteriaceae	MR Egger	13	0.0392997	2.79931	0.98905	-5.44734	5.52594	1.04008	0.00430774	251.122
Motor recovery	family Coriobacteriaceae	Weighted median	13	-1.48279	0.916662	0.105749	-3.27945	0.313866	0.227003	0.0376491	1.36871
Motor recovery	family Coriobacteriaceae	Weighted mode	13	-2.0238	1.60829	0.232195	-5.17604	1.12844	0.132152	0.00565031	3.09083
Motor recovery	family Coriobacteriaceae	Maximum likelihood	13	-0.720149	0.625605	0.249681	-1.94634	0.506036	0.48668	0.142796	1.6587
Motor recovery	family unknownfamily	Inverse variance weighted	12	-0.0926836	0.375256	0.804918	-0.828186	0.642819	0.911482	0.436841	1.90183
Motor recovery	family unknownfamily	MR Egger	12	1.11254	1.45081	0.460898	-1.73106	3.95614	3.04207	0.177097	52.255
Motor recovery	family unknownfamily	Weighted median	12	-0.0101395	0.466004	0.982641	-0.923507	0.903228	0.989912	0.397124	2.46756
Motor recovery	family unknownfamily	Weighted mode	12	0.322452	0.80592	0.69674	-1.25715	1.90205	1.38051	0.284463	6.69965
Motor recovery	family unknownfamily	Maximum likelihood	12	-0.0954564	0.344833	0.781919	-0.771329	0.580416	0.908958	0.462398	1.78678
Motor recovery	family ClostridialesvadinBB60group	Inverse variance weighted	14	0.709433	0.428064	0.0974576	-0.129572	1.54844	2.03284	0.878471	4.70412
Motor recovery	family ClostridialesvadinBB60group	MR Egger	14	1.5032	1.33921	0.283625	-1.12164	4.12805	4.49607	0.325744	62.0568
Motor recovery	family ClostridialesvadinBB60group	Weighted median	14	0.705652	0.584621	0.227423	-0.440205	1.85151	2.02517	0.643905	6.36942
Motor recovery	family ClostridialesvadinBB60group	Weighted mode	14	0.673002	0.792948	0.411386	-0.881176	2.22718	1.96011	0.414295	9.27368
Motor recovery	family ClostridialesvadinBB60group	Maximum likelihood	14	0.722865	0.434683	0.0963185	-0.129114	1.57484	2.06033	0.878874	4.82999
Motor recovery	phylum Bacteroidetes	Inverse variance weighted	9	0.0126645	0.597273	0.983083	-1.15799	1.18332	1.01275	0.314117	3.26519
Motor recovery	phylum Bacteroidetes	MR Egger	9	0.726421	1.23277	0.574205	-1.68981	3.14266	2.06767	0.184554	23.1653
Motor recovery	phylum Bacteroidetes	Weighted median	9	0.40611	0.78163	0.603365	-1.12589	1.9381	1.50097	0.324365	6.94557
Motor recovery	phylum Bacteroidetes	Weighted mode	9	0.678397	0.9324	0.487614	-1.14911	2.5059	1.97072	0.31692	12.2546
Motor recovery	phylum Bacteroidetes	Maximum likelihood	9	0.0130764	0.602564	0.982686	-1.16795	1.1941	1.01316	0.311004	3.30059
Motor recovery	genus FamilyXIIIUCG001	Inverse variance weighted	6	0.484569	0.774401	0.531489	-1.03326	2.00239	1.62348	0.355846	7.40677
Motor recovery	genus FamilyXIIIUCG001	MR Egger	6	0.363387	4.12445	0.934027	-7.72054	8.44731	1.43819	0.000443621	4662.54
Motor recovery	genus FamilyXIIIUCG001	Weighted median	6	0.0736158	0.910545	0.935563	-1.71105	1.85828	1.07639	0.180676	6.41272
Motor recovery	genus FamilyXIIIUCG001	Weighted mode	6	-0.102827	1.29719	0.939894	-2.64532	2.43967	0.902283	0.0709824	11.4692
Motor recovery	genus FamilyXIIIUCG001	Maximum likelihood	6	0.489062	0.779418	0.530351	-1.0386	2.01672	1.63079	0.353951	7.51365
Motor recovery	genus Butyricicoccus	Inverse variance weighted	7	1.14407	0.647352	0.0771771	-0.124741	2.41288	3.13951	0.882725	11.166
Motor recovery	genus Butyricicoccus	MR Egger	7	0.822255	1.22077	0.530468	-1.57044	3.21496	2.27563	0.207953	24.9022
Motor recovery	genus Butyricicoccus	Weighted median	7	0.878985	0.889337	0.322977	-0.864116	2.62209	2.40845	0.421424	13.7644
Motor recovery	genus Butyricicoccus	Weighted mode	7	0.780319	0.867169	0.402871	-0.919333	2.47997	2.18217	0.398785	11.9409
Motor recovery	genus Butyricicoccus	Maximum likelihood	7	1.16727	0.671741	0.0822676	-0.149343	2.48388	3.21321	0.861274	11.9877
Motor recovery	phylum Tenericutes	Inverse variance weighted	11	0.369012	0.728132	0.6123	-1.05813	1.79615	1.44631	0.347105	6.02641
Motor recovery	phylum Tenericutes	MR Egger	11	-0.390245	4.2445	0.928759	-8.70947	7.92898	0.676891	0.000165016	2776.58
Motor recovery	phylum Tenericutes	Weighted median	11	0.366902	0.823479	0.655921	-1.24712	1.98092	1.44326	0.287332	7.24941
Motor recovery	phylum Tenericutes	Weighted mode	11	1.70389	1.62329	0.318583	-1.47776	4.88553	5.49527	0.228149	132.361
Motor recovery	phylum Tenericutes	Maximum likelihood	11	0.399928	0.56918	0.482282	-0.715666	1.51552	1.49172	0.488866	4.55179
Motor recovery	genus Turicibacter	Inverse variance weighted	9	0.119762	0.539651	0.824373	-0.937954	1.17748	1.12723	0.391428	3.24617
Motor recovery	genus Turicibacter	MR Egger	9	3.16677	2.19741	0.192741	-1.14015	7.47368	23.7307	0.319771	1761.08
Motor recovery	genus Turicibacter	Weighted median	9	0.301626	0.715564	0.673374	-1.10088	1.70413	1.35206	0.332578	5.49661
Motor recovery	genus Turicibacter	Weighted mode	9	0.177223	1.14296	0.880618	-2.06297	2.41742	1.1939	0.127076	11.2169
Motor recovery	genus Turicibacter	Maximum likelihood	9	0.124075	0.548741	0.821117	-0.951458	1.19961	1.1321	0.386178	3.31881
Motor recovery	phylum Proteobacteria	Inverse variance weighted	10	-0.454863	0.726721	0.531373	-1.87924	0.969511	0.634535	0.152707	2.63665
Motor recovery	phylum Proteobacteria	MR Egger	10	-0.469216	3.56256	0.898468	-7.45183	6.5134	0.625492	0.000580379	674.112
Motor recovery	phylum Proteobacteria	Weighted median	10	-0.556843	0.970718	0.566212	-2.45945	1.34577	0.573015	0.0854819	3.84112
Motor recovery	phylum Proteobacteria	Weighted mode	10	-0.115752	1.65551	0.945787	-3.36055	3.12905	0.890696	0.0347162	22.8521
Motor recovery	phylum Proteobacteria	Maximum likelihood	10	-0.449539	0.743038	0.545178	-1.90589	1.00681	0.637922	0.14869	2.73687
Motor recovery	genus LachnospiraceaeUCG008	Inverse variance weighted	10	0.389725	0.508175	0.443135	-0.606298	1.38575	1.47657	0.545366	3.99781
Motor recovery	genus LachnospiraceaeUCG008	MR Egger	10	1.18132	3.79238	0.763384	-6.25174	8.61439	3.25868	0.00192709	5510.37
Motor recovery	genus LachnospiraceaeUCG008	Weighted median	10	0.437307	0.611693	0.474663	-0.761611	1.63623	1.54853	0.466914	5.13575
Motor recovery	genus LachnospiraceaeUCG008	Weighted mode	10	0.570309	1.11494	0.621304	-1.61498	2.7556	1.76881	0.198895	15.7304
Motor recovery	genus LachnospiraceaeUCG008	Maximum likelihood	10	0.408197	0.456189	0.370895	-0.485934	1.30233	1.5041	0.615123	3.67785
Motor recovery	genus Clostridiumsensustricto1	Inverse variance weighted	5	1.1643	0.915218	0.203317	-0.629525	2.95813	3.20369	0.532845	19.2619
Motor recovery	genus Clostridiumsensustricto1	MR Egger	5	-2.66827	3.19863	0.465383	-8.93758	3.60105	0.0693725	0.000131358	36.6367
Motor recovery	genus Clostridiumsensustricto1	Weighted median	5	0.444352	1.22321	0.716406	-1.95314	2.84185	1.55948	0.141828	17.1474
Motor recovery	genus Clostridiumsensustricto1	Weighted mode	5	0.225074	1.76108	0.904471	-3.22665	3.6768	1.25242	0.0396903	39.5196
Motor recovery	genus Clostridiumsensustricto1	Maximum likelihood	5	1.21582	0.94549	0.198471	-0.637337	3.06899	3.37307	0.528698	21.5201
Motor recovery	genus Eubacteriumnodatumgroup	Inverse variance weighted	11	0.0279523	0.297877	0.925238	-0.555886	0.611791	1.02835	0.573564	1.84373
Motor recovery	genus Eubacteriumnodatumgroup	MR Egger	11	-1.55658	1.33756	0.27445	-4.17819	1.06503	0.210857	0.0153263	2.90094
Motor recovery	genus Eubacteriumnodatumgroup	Weighted median	11	-0.0382024	0.381576	0.920251	-0.786092	0.709687	0.962518	0.455622	2.03336
Motor recovery	genus Eubacteriumnodatumgroup	Weighted mode	11	0.0791693	0.608907	0.89913	-1.11429	1.27263	1.08239	0.328149	3.57022
Motor recovery	genus Eubacteriumnodatumgroup	Maximum likelihood	11	0.0289946	0.301278	0.923331	-0.561511	0.6195	1.02942	0.570347	1.858
Motor recovery	order Methanobacteriales	Inverse variance weighted	9	0.294632	0.323141	0.361887	-0.338725	0.927989	1.34263	0.712679	2.52942
Motor recovery	order Methanobacteriales	MR Egger	9	-0.472149	1.44439	0.753313	-3.30316	2.35886	0.62366	0.0367667	10.5789
Motor recovery	order Methanobacteriales	Weighted median	9	0.488042	0.451619	0.279854	-0.397132	1.37322	1.62912	0.672245	3.94803
Motor recovery	order Methanobacteriales	Weighted mode	9	0.576676	0.679489	0.420721	-0.755123	1.90848	1.78011	0.469953	6.7428
Motor recovery	order Methanobacteriales	Maximum likelihood	9	0.305362	0.329026	0.353366	-0.339528	0.950253	1.35712	0.712106	2.58636
Motor recovery	genus Lachnoclostridium	Inverse variance weighted	12	0.784753	0.767367	0.30647	-0.719287	2.28879	2.19187	0.487099	9.86303
Motor recovery	genus Lachnoclostridium	MR Egger	12	-0.376719	3.15647	0.907363	-6.56341	5.80997	0.686109	0.00141107	333.609
Motor recovery	genus Lachnoclostridium	Weighted median	12	1.42225	0.906962	0.116847	-0.355395	3.1999	4.14644	0.700897	24.53
Motor recovery	genus Lachnoclostridium	Weighted mode	12	2.19339	1.61868	0.202574	-0.979215	5.366	8.96558	0.375606	214.005
Motor recovery	genus Lachnoclostridium	Maximum likelihood	12	0.826079	0.653125	0.20594	-0.454046	2.10621	2.28435	0.635053	8.217
Motor recovery	class Lentisphaeria	Inverse variance weighted	6	-0.0188309	0.450779	0.966679	-0.902358	0.864696	0.981345	0.405612	2.37428
Motor recovery	class Lentisphaeria	MR Egger	6	-0.266713	2.12004	0.905955	-4.42198	3.88856	0.765893	0.0120104	48.8404
Motor recovery	class Lentisphaeria	Weighted median	6	0.0490586	0.537193	0.927235	-1.00384	1.10196	1.05028	0.36647	3.01005
Motor recovery	class Lentisphaeria	Weighted mode	6	0.021483	0.815963	0.980014	-1.5778	1.62077	1.02172	0.206428	5.05699
Motor recovery	class Lentisphaeria	Maximum likelihood	6	-0.019116	0.454767	0.966471	-0.910459	0.872227	0.981066	0.40234	2.39223
Motor recovery	order Rhodospirillales	Inverse variance weighted	13	-0.710026	0.437426	0.104549	-1.56738	0.147329	0.491632	0.208591	1.15874
Motor recovery	order Rhodospirillales	MR Egger	13	-1.62246	2.28154	0.491812	-6.09429	2.84937	0.197413	0.00225572	17.2768
Motor recovery	order Rhodospirillales	Weighted median	13	-0.557136	0.595036	0.349115	-1.72341	0.609134	0.572847	0.178457	1.83884
Motor recovery	order Rhodospirillales	Weighted mode	13	0.253558	1.03699	0.810964	-1.77894	2.28606	1.2886	0.168816	9.83611
Motor recovery	order Rhodospirillales	Maximum likelihood	13	-0.701706	0.43798	0.109124	-1.56015	0.156734	0.495739	0.210105	1.16968
Motor recovery	genus Anaerotruncus	Inverse variance weighted	12	0.88917	0.584267	0.128045	-0.255993	2.03433	2.43311	0.774148	7.64715
Motor recovery	genus Anaerotruncus	MR Egger	12	-0.705763	1.85513	0.711576	-4.34181	2.93029	0.493731	0.0130129	18.733
Motor recovery	genus Anaerotruncus	Weighted median	12	0.501488	0.811576	0.536629	-1.0892	2.09218	1.65118	0.336486	8.10253
Motor recovery	genus Anaerotruncus	Weighted mode	12	0.201698	1.16966	0.866222	-2.09084	2.49424	1.22348	0.123583	12.1125
Motor recovery	genus Anaerotruncus	Maximum likelihood	12	0.943875	0.607359	0.120169	-0.246549	2.1343	2.56992	0.781493	8.45112
Motor recovery	class Clostridia	Inverse variance weighted	12	-1.05716	0.646059	0.101771	-2.32344	0.20911	0.347439	0.0979361	1.23258
Motor recovery	class Clostridia	MR Egger	12	0.718098	3.04174	0.818135	-5.24371	6.67991	2.05053	0.00528062	796.246
Motor recovery	class Clostridia	Weighted median	12	-1.1331	0.905306	0.210708	-2.9075	0.641301	0.322034	0.0546121	1.89895
Motor recovery	class Clostridia	Weighted mode	12	-1.00092	1.23034	0.433169	-3.41238	1.41054	0.367541	0.0329627	4.09817
Motor recovery	class Clostridia	Maximum likelihood	12	-1.05128	0.657032	0.109589	-2.33906	0.236503	0.34949	0.0964178	1.26681
Motor recovery	family unknownfamily	Inverse variance weighted	12	0.779285	0.505982	0.123526	-0.21244	1.77101	2.17991	0.808608	5.87679
Motor recovery	family unknownfamily	MR Egger	12	7.00344	2.53591	0.0200709	2.03306	11.9738	1100.41	7.63739	158549
Motor recovery	family unknownfamily	Weighted median	12	0.487766	0.673615	0.469003	-0.832519	1.80805	1.62867	0.434952	6.09855
Motor recovery	family unknownfamily	Weighted mode	12	0.0834895	1.13788	0.942827	-2.14675	2.31373	1.08707	0.116863	10.1121
Motor recovery	family unknownfamily	Maximum likelihood	12	0.821602	0.509155	0.106601	-0.176341	1.81955	2.27414	0.838332	6.16905
Motor recovery	genus CandidatusSoleaferrea	Inverse variance weighted	9	-0.0782795	0.514604	0.879095	-1.0869	0.930344	0.924706	0.33726	2.53538
Motor recovery	genus CandidatusSoleaferrea	MR Egger	9	0.528255	6.0045	0.932359	-11.2406	12.2971	1.69597	1.31e-05	219056
Motor recovery	genus CandidatusSoleaferrea	Weighted median	9	0.449644	0.633366	0.477749	-0.791754	1.69104	1.56775	0.453049	5.42513
Motor recovery	genus CandidatusSoleaferrea	Weighted mode	9	0.758532	1.03802	0.485782	-1.27599	2.79306	2.13514	0.279154	16.3309
Motor recovery	genus CandidatusSoleaferrea	Maximum likelihood	9	-0.0826875	0.458442	0.856865	-0.981234	0.815859	0.920639	0.374848	2.26112
Motor recovery	class Bacteroidia	Inverse variance weighted	12	-0.505109	0.548426	0.357042	-1.58002	0.569806	0.60344	0.20597	1.76792
Motor recovery	class Bacteroidia	MR Egger	12	0.581738	1.17702	0.631807	-1.72521	2.88869	1.78915	0.178135	17.9698
Motor recovery	class Bacteroidia	Weighted median	12	0.294185	0.726719	0.685615	-1.13018	1.71855	1.34203	0.322974	5.57646
Motor recovery	class Bacteroidia	Weighted mode	12	0.510291	0.898992	0.581689	-1.25173	2.27231	1.66578	0.286009	9.70183
Motor recovery	class Bacteroidia	Maximum likelihood	12	-0.523312	0.571231	0.359608	-1.64293	0.596301	0.592555	0.193413	1.81539
Motor recovery	order Actinomycetales	Inverse variance weighted	4	0.226423	0.730395	0.75656	-1.20515	1.658	1.25411	0.299647	5.24879
Motor recovery	order Actinomycetales	MR Egger	4	3.37486	3.70776	0.458789	-3.89235	10.6421	29.2203	0.0203974	41859.7
Motor recovery	order Actinomycetales	Weighted median	4	0.469868	0.857638	0.583786	-1.2111	2.15084	1.59978	0.297869	8.59206
Motor recovery	order Actinomycetales	Weighted mode	4	0.796763	1.15355	0.539395	-1.4642	3.05772	2.21835	0.231264	21.279
Motor recovery	order Actinomycetales	Maximum likelihood	4	0.229104	0.734825	0.755208	-1.21115	1.66936	1.25747	0.297853	5.30878
Motor recovery	phylum Firmicutes	Inverse variance weighted	13	-0.309149	0.572284	0.589057	-1.43083	0.812527	0.734071	0.239111	2.2536
Motor recovery	phylum Firmicutes	MR Egger	13	1.01334	1.57599	0.53341	-2.07561	4.10228	2.75477	0.125479	60.4783
Motor recovery	phylum Firmicutes	Weighted median	13	-0.0234715	0.804726	0.976731	-1.60073	1.55379	0.976802	0.201748	4.72937
Motor recovery	phylum Firmicutes	Weighted mode	13	1.0908	1.16173	0.366275	-1.18619	3.36778	2.97665	0.305382	29.0142
Motor recovery	phylum Firmicutes	Maximum likelihood	13	-0.318979	0.579824	0.582229	-1.45544	0.817476	0.72689	0.233299	2.26478
Motor recovery	genus Eubacteriumrectalegroup	Inverse variance weighted	7	0.614119	0.856125	0.473174	-1.06389	2.29212	1.84803	0.345112	9.89594
Motor recovery	genus Eubacteriumrectalegroup	MR Egger	7	2.41151	4.10475	0.5824	-5.63379	10.4568	11.1508	0.00357501	34780.5
Motor recovery	genus Eubacteriumrectalegroup	Weighted median	7	1.23283	1.06706	0.247949	-0.858618	3.32427	3.43092	0.423747	27.7788
Motor recovery	genus Eubacteriumrectalegroup	Weighted mode	7	1.40129	1.64617	0.427294	-1.82519	4.62778	4.06044	0.161186	102.287
Motor recovery	genus Eubacteriumrectalegroup	Maximum likelihood	7	0.626432	0.865204	0.469049	-1.06937	2.32223	1.87092	0.343225	10.1984
Motor recovery	class Actinobacteria	Inverse variance weighted	14	-0.74996	0.617312	0.224411	-1.95989	0.45997	0.472385	0.140874	1.58403
Motor recovery	class Actinobacteria	MR Egger	14	-2.79848	1.80709	0.147434	-6.34037	0.743417	0.0609028	0.00176365	2.10311
Motor recovery	class Actinobacteria	Weighted median	14	-0.870413	0.703392	0.21592	-2.24906	0.508235	0.418779	0.105498	1.66236
Motor recovery	class Actinobacteria	Weighted mode	14	-1.16821	0.999859	0.263634	-3.12794	0.791509	0.310922	0.0438081	2.20672
Motor recovery	class Actinobacteria	Maximum likelihood	14	-0.727891	0.501068	0.146312	-1.70998	0.254201	0.482926	0.180869	1.28943
Motor recovery	genus Escherichia Shigella	Inverse variance weighted	9	0.255187	0.612101	0.676749	-0.944531	1.45491	1.2907	0.388862	4.28408
Motor recovery	genus Escherichia Shigella	MR Egger	9	1.96351	1.91986	0.340471	-1.79942	5.72645	7.12432	0.165395	306.878
Motor recovery	genus Escherichia Shigella	Weighted median	9	0.615341	0.775823	0.427693	-0.905272	2.13595	1.85029	0.404432	8.46512
Motor recovery	genus Escherichia Shigella	Weighted mode	9	0.963847	1.22351	0.453535	-1.43423	3.36192	2.62176	0.2383	28.8446
Motor recovery	genus Escherichia Shigella	Maximum likelihood	9	0.26043	0.618295	0.673604	-0.951427	1.47229	1.29749	0.38619	4.3592
Motor recovery	genus Eubacteriumbrachygroup	Inverse variance weighted	9	-0.0754014	0.433583	0.861942	-0.925224	0.774421	0.927371	0.396443	2.16934
Motor recovery	genus Eubacteriumbrachygroup	MR Egger	9	3.24699	1.85034	0.122729	-0.379678	6.87366	25.7129	0.684081	966.482
Motor recovery	genus Eubacteriumbrachygroup	Weighted median	9	0.130291	0.531048	0.806188	-0.910564	1.17115	1.13916	0.402297	3.22569
Motor recovery	genus Eubacteriumbrachygroup	Weighted mode	9	0.253772	0.788737	0.755892	-1.29215	1.7997	1.28888	0.274679	6.04782
Motor recovery	genus Eubacteriumbrachygroup	Maximum likelihood	9	-0.0777547	0.374035	0.835322	-0.810864	0.655354	0.925191	0.444474	1.92582
Motor recovery	family Porphyromonadaceae	Inverse variance weighted	9	0.0114941	0.838021	0.989057	-1.63103	1.65402	1.01156	0.195728	5.22793
Motor recovery	family Porphyromonadaceae	MR Egger	9	-0.328871	3.61877	0.930135	-7.42167	6.76393	0.719736	0.00059815	866.036
Motor recovery	family Porphyromonadaceae	Weighted median	9	0.59105	1.00859	0.557863	-1.38578	2.56788	1.80588	0.250129	13.0382
Motor recovery	family Porphyromonadaceae	Weighted mode	9	0.844206	1.53775	0.597997	-2.16977	3.85819	2.32613	0.114203	47.3794
Motor recovery	family Porphyromonadaceae	Maximum likelihood	9	0.0121946	0.758857	0.987179	-1.47517	1.49956	1.01227	0.228741	4.4797
Motor recovery	family Erysipelotrichaceae	Inverse variance weighted	13	-0.106099	0.668717	0.873936	-1.41678	1.20459	0.899336	0.242493	3.33538
Motor recovery	family Erysipelotrichaceae	MR Egger	13	0.260041	2.92421	0.930738	-5.47141	5.99149	1.29698	0.00420531	400.011
Motor recovery	family Erysipelotrichaceae	Weighted median	13	0.336461	0.904065	0.70977	-1.43551	2.10843	1.39998	0.237995	8.23529
Motor recovery	family Erysipelotrichaceae	Weighted mode	13	0.346957	1.41073	0.809884	-2.41807	3.11199	1.41476	0.0890932	22.4656
Motor recovery	family Erysipelotrichaceae	Maximum likelihood	13	-0.105751	0.630275	0.866752	-1.34109	1.12959	0.899649	0.26156	3.09438
Motor recovery	genus Coprobacter	Inverse variance weighted	10	0.467586	0.43036	0.277257	-0.375919	1.31109	1.59614	0.686658	3.71022
Motor recovery	genus Coprobacter	MR Egger	10	-0.715119	2.32772	0.766522	-5.27744	3.8472	0.489134	0.00510548	46.8619
Motor recovery	genus Coprobacter	Weighted median	10	0.222341	0.58717	0.704937	-0.928513	1.37319	1.249	0.395141	3.94794
Motor recovery	genus Coprobacter	Weighted mode	10	0.209335	0.862846	0.813747	-1.48184	1.90051	1.23286	0.227218	6.68933
Motor recovery	genus Coprobacter	Maximum likelihood	10	0.486115	0.44045	0.269733	-0.377168	1.3494	1.62599	0.685801	3.8551
Motor recovery	genus Tyzzerella3	Inverse variance weighted	13	-0.220609	0.312732	0.480544	-0.833563	0.392345	0.80203	0.434498	1.48045
Motor recovery	genus Tyzzerella3	MR Egger	13	-1.67248	1.63071	0.327099	-4.86867	1.52371	0.187781	0.00768355	4.58924
Motor recovery	genus Tyzzerella3	Weighted median	13	-0.383705	0.411475	0.351073	-1.1902	0.422787	0.681333	0.304161	1.52621
Motor recovery	genus Tyzzerella3	Weighted mode	13	-0.62648	0.630758	0.34021	-1.86277	0.609805	0.53447	0.155243	1.84007
Motor recovery	genus Tyzzerella3	Maximum likelihood	13	-0.218543	0.315825	0.488954	-0.83756	0.400475	0.803689	0.432765	1.49253
Motor recovery	genus Eubacteriumruminantiumgroup	Inverse variance weighted	17	-0.0109048	0.349976	0.975143	-0.696858	0.675048	0.989154	0.498148	1.96413
Motor recovery	genus Eubacteriumruminantiumgroup	MR Egger	17	-0.462607	1.38892	0.743692	-3.18489	2.25968	0.62964	0.0413826	9.58002
Motor recovery	genus Eubacteriumruminantiumgroup	Weighted median	17	0.21629	0.491823	0.660102	-0.747683	1.18026	1.24146	0.473462	3.25523
Motor recovery	genus Eubacteriumruminantiumgroup	Weighted mode	17	0.798749	0.921407	0.398822	-1.00721	2.60471	2.22276	0.365237	13.5273
Motor recovery	genus Eubacteriumruminantiumgroup	Maximum likelihood	17	-0.0110713	0.357008	0.975261	-0.710806	0.688664	0.98899	0.491248	1.99105
Motor recovery	genus Terrisporobacter	Inverse variance weighted	4	-0.0870302	0.676624	0.897655	-1.41321	1.23915	0.916649	0.24336	3.45268
Motor recovery	genus Terrisporobacter	MR Egger	4	-3.33703	3.2672	0.414511	-9.74075	3.06668	0.0355423	5.88e-05	21.4706
Motor recovery	genus Terrisporobacter	Weighted median	4	-0.63062	0.818862	0.44123	-2.23559	0.97435	0.532262	0.106929	2.64944
Motor recovery	genus Terrisporobacter	Weighted mode	4	-0.763629	1.06435	0.524909	-2.84975	1.32249	0.465972	0.0578587	3.75276
Motor recovery	genus Terrisporobacter	Maximum likelihood	4	-0.0896862	0.687118	0.896151	-1.43644	1.25707	0.914218	0.237773	3.51509
Motor recovery	genus Eubacteriumventriosumgroup	Inverse variance weighted	13	0.986545	0.654721	0.131857	-0.296708	2.2698	2.68195	0.743261	9.67744
Motor recovery	genus Eubacteriumventriosumgroup	MR Egger	13	3.14287	3.89736	0.437093	-4.49595	10.7817	23.1703	0.0111541	48131.7
Motor recovery	genus Eubacteriumventriosumgroup	Weighted median	13	1.42375	0.827981	0.085516	-0.199096	3.04659	4.15265	0.819471	21.0435
Motor recovery	genus Eubacteriumventriosumgroup	Weighted mode	13	1.58972	1.43566	0.289863	-1.22418	4.40362	4.90239	0.294	81.7464
Motor recovery	genus Eubacteriumventriosumgroup	Maximum likelihood	13	1.03648	0.599837	0.0839986	-0.139197	2.21217	2.81929	0.870057	9.13548
Motor recovery	genus Gordonibacter	Inverse variance weighted	11	-0.190744	0.285975	0.504777	-0.751255	0.369768	0.826344	0.471774	1.4474
Motor recovery	genus Gordonibacter	MR Egger	11	0.338365	1.21116	0.786272	-2.0355	2.71223	1.40265	0.130615	15.0629
Motor recovery	genus Gordonibacter	Weighted median	11	-0.277288	0.365582	0.448162	-0.993828	0.439253	0.757836	0.370157	1.55155
Motor recovery	genus Gordonibacter	Weighted mode	11	-0.624334	0.688367	0.385752	-1.97353	0.724866	0.535618	0.138965	2.06445
Motor recovery	genus Gordonibacter	Maximum likelihood	11	-0.189332	0.290918	0.515171	-0.759531	0.380868	0.827512	0.467886	1.46355
Motor recovery	class Gammaproteobacteria	Inverse variance weighted	6	0.499089	0.821101	0.543301	-1.11027	2.10845	1.64722	0.32947	8.23545
Motor recovery	class Gammaproteobacteria	MR Egger	6	0.715142	5.69429	0.906116	-10.4457	11.876	2.04448	2.91e-05	143768
Motor recovery	class Gammaproteobacteria	Weighted median	6	1.34256	1.01246	0.184826	-0.64186	3.32699	3.82885	0.526313	27.8543
Motor recovery	class Gammaproteobacteria	Weighted mode	6	1.47485	1.48427	0.366016	-1.43432	4.38401	4.37036	0.238277	80.1592
Motor recovery	class Gammaproteobacteria	Maximum likelihood	6	0.51056	0.830804	0.538861	-1.11782	2.13894	1.66622	0.326993	8.4904
Motor recovery	genus Blautia	Inverse variance weighted	10	0.959898	0.705703	0.173766	-0.423279	2.34308	2.61143	0.654896	10.4132
Motor recovery	genus Blautia	MR Egger	10	1.00836	2.8543	0.73301	-4.58608	6.60279	2.74109	0.0101928	737.149
Motor recovery	genus Blautia	Weighted median	10	0.509428	0.905873	0.573869	-1.26608	2.28494	1.66434	0.281934	9.82508
Motor recovery	genus Blautia	Weighted mode	10	0.259935	1.27757	0.843301	-2.2441	2.76397	1.29685	0.106023	15.8627
Motor recovery	genus Blautia	Maximum likelihood	10	1.00006	0.724041	0.167211	-0.41906	2.41918	2.71844	0.657664	11.2366
Motor recovery	order Pasteurellales	Inverse variance weighted	11	-0.00442176	0.468803	0.992474	-0.923275	0.914432	0.995588	0.397216	2.49536
Motor recovery	order Pasteurellales	MR Egger	11	-2.73036	1.38278	0.0797569	-5.44061	-0.0201114	0.0651959	0.00433685	0.980089
Motor recovery	order Pasteurellales	Weighted median	11	-0.573185	0.628007	0.361398	-1.80408	0.657708	0.563727	0.164626	1.93036
Motor recovery	order Pasteurellales	Weighted mode	11	-0.786095	0.902356	0.404097	-2.55471	0.982524	0.455621	0.0777145	2.67119
Motor recovery	order Pasteurellales	Maximum likelihood	11	-0.00440157	0.47711	0.992639	-0.939538	0.930735	0.995608	0.390808	2.53637
Motor recovery	genus Ruminiclostridium6	Inverse variance weighted	13	0.283652	0.562444	0.614037	-0.818739	1.38604	1.32797	0.440987	3.99899
Motor recovery	genus Ruminiclostridium6	MR Egger	13	-1.99874	1.38516	0.176895	-4.71366	0.716173	0.135505	0.00897186	2.04659
Motor recovery	genus Ruminiclostridium6	Weighted median	13	-0.502693	0.714389	0.481639	-1.90289	0.897509	0.6049	0.149136	2.45348
Motor recovery	genus Ruminiclostridium6	Weighted mode	13	-0.663348	1.20115	0.590908	-3.0176	1.69091	0.515124	0.0489184	5.42439
Motor recovery	genus Ruminiclostridium6	Maximum likelihood	13	0.299342	0.51652	0.562228	-0.713037	1.31172	1.34897	0.490153	3.71255
Motor recovery	genus Alistipes	Inverse variance weighted	14	0.523104	0.63995	0.413692	-0.731198	1.77741	1.68726	0.481332	5.9145
Motor recovery	genus Alistipes	MR Egger	14	0.426744	3.04238	0.890776	-5.53633	6.38981	1.53226	0.00394098	595.746
Motor recovery	genus Alistipes	Weighted median	14	0.759683	0.830931	0.360583	-0.868941	2.38831	2.1376	0.419395	10.895
Motor recovery	genus Alistipes	Weighted mode	14	0.820794	1.44675	0.580152	-2.01484	3.65643	2.2723	0.133341	38.7229
Motor recovery	genus Alistipes	Maximum likelihood	14	0.550092	0.620418	0.375268	-0.665927	1.76611	1.73341	0.513797	5.84807
Motor recovery	genus ChristensenellaceaeR 7group	Inverse variance weighted	8	-1.28968	1.11146	0.245905	-3.46813	0.888773	0.275359	0.0311751	2.43214
Motor recovery	genus ChristensenellaceaeR 7group	MR Egger	8	-2.54955	3.96093	0.54359	-10.313	5.21387	0.0781169	3.32e-05	183.804
Motor recovery	genus ChristensenellaceaeR 7group	Weighted median	8	-1.31794	1.09513	0.228803	-3.4644	0.828527	0.267687	0.0312918	2.28994
Motor recovery	genus ChristensenellaceaeR 7group	Weighted mode	8	-1.87636	1.80697	0.333616	-5.41801	1.6653	0.153147	0.00443598	5.28724
Motor recovery	genus ChristensenellaceaeR 7group	Maximum likelihood	8	-1.43021	0.811862	0.0781304	-3.02146	0.161042	0.239259	0.0487302	1.17473
Motor recovery	genus Prevotella7	Inverse variance weighted	11	0.179663	0.292613	0.539218	-0.393858	0.753184	1.19681	0.67445	2.12375
Motor recovery	genus Prevotella7	MR Egger	11	2.42849	1.8629	0.224724	-1.22279	6.07977	11.3417	0.294408	436.928
Motor recovery	genus Prevotella7	Weighted median	11	0.172259	0.383879	0.653624	-0.580144	0.924662	1.18799	0.559818	2.52102
Motor recovery	genus Prevotella7	Weighted mode	11	0.131551	0.670296	0.848339	-1.18223	1.44533	1.1406	0.306595	4.24325
Motor recovery	genus Prevotella7	Maximum likelihood	11	0.185532	0.297149	0.532381	-0.396879	0.767944	1.20386	0.672415	2.15533
Motor recovery	class Bacilli	Inverse variance weighted	17	-0.228393	0.483634	0.636752	-1.17632	0.719529	0.795811	0.308413	2.05347
Motor recovery	class Bacilli	MR Egger	17	2.28753	1.22818	0.0822316	-0.11971	4.69477	9.85057	0.887178	109.374
Motor recovery	class Bacilli	Weighted median	17	-0.161754	0.720943	0.822474	-1.5748	1.25129	0.85065	0.207048	3.49486
Motor recovery	class Bacilli	Weighted mode	17	-0.360905	1.3231	0.788518	-2.95419	2.23238	0.697046	0.0521211	9.322
Motor recovery	class Bacilli	Maximum likelihood	17	-0.225473	0.50059	0.652411	-1.20663	0.755683	0.798138	0.299204	2.12907
Motor recovery	genus Erysipelatoclostridium	Inverse variance weighted	15	-0.180519	0.433554	0.67714	-1.03029	0.669248	0.834837	0.356905	1.95277
Motor recovery	genus Erysipelatoclostridium	MR Egger	15	-1.8008	1.67852	0.30285	-5.0907	1.4891	0.165166	0.00615371	4.43309
Motor recovery	genus Erysipelatoclostridium	Weighted median	15	-0.282995	0.557133	0.61149	-1.37498	0.808987	0.753524	0.252846	2.24563
Motor recovery	genus Erysipelatoclostridium	Weighted mode	15	0.256493	1.10141	0.819228	-1.90227	2.41526	1.29239	0.149229	11.1927
Motor recovery	genus Erysipelatoclostridium	Maximum likelihood	15	-0.182785	0.431209	0.671646	-1.02795	0.662384	0.832947	0.357738	1.93941
Motor recovery	genus Ruminococcusgauvreauiigroup	Inverse variance weighted	12	-1.04389	0.617393	0.0908731	-2.25398	0.166196	0.352081	0.10498	1.1808
Motor recovery	genus Ruminococcusgauvreauiigroup	MR Egger	12	-0.91932	2.76473	0.746364	-6.33819	4.49955	0.39879	0.00176749	89.9771
Motor recovery	genus Ruminococcusgauvreauiigroup	Weighted median	12	-1.14103	0.768292	0.137503	-2.64688	0.364821	0.319489	0.0708717	1.44026
Motor recovery	genus Ruminococcusgauvreauiigroup	Weighted mode	12	-1.3272	1.26227	0.315607	-3.80125	1.14685	0.265219	0.0223429	3.14826
Motor recovery	genus Ruminococcusgauvreauiigroup	Maximum likelihood	12	-1.02181	0.569484	0.0727686	-2.138	0.0943753	0.359942	0.11789	1.09897
Motor recovery	genus Butyricimonas	Inverse variance weighted	11	0.490415	0.641884	0.444853	-0.767678	1.74851	1.63299	0.464089	5.74602
Motor recovery	genus Butyricimonas	MR Egger	11	-0.448433	2.43698	0.858084	-5.22491	4.32805	0.638628	0.00538083	75.7961
Motor recovery	genus Butyricimonas	Weighted median	11	0.27545	0.740321	0.709842	-1.17558	1.72648	1.31712	0.30864	5.62083
Motor recovery	genus Butyricimonas	Weighted mode	11	0.647389	1.18711	0.597466	-1.67934	2.97412	1.91054	0.186496	19.5724
Motor recovery	genus Butyricimonas	Maximum likelihood	11	0.518237	0.518651	0.317697	-0.49832	1.53479	1.67906	0.607551	4.64037
Motor recovery	class Betaproteobacteria	Inverse variance weighted	11	-0.166754	0.642593	0.795248	-1.42624	1.09273	0.846407	0.240211	2.9824
Motor recovery	class Betaproteobacteria	MR Egger	11	1.2695	2.48267	0.621418	-3.59653	6.13553	3.55908	0.0274186	461.986
Motor recovery	class Betaproteobacteria	Weighted median	11	-0.122808	0.825864	0.881788	-1.7415	1.49588	0.884433	0.175257	4.46328
Motor recovery	class Betaproteobacteria	Weighted mode	11	0.104475	1.24719	0.934894	-2.34003	2.54898	1.11013	0.0963252	12.794
Motor recovery	class Betaproteobacteria	Maximum likelihood	11	-0.164336	0.651296	0.800792	-1.44088	1.1122	0.848457	0.23672	3.04105
Motor recovery	order Gastranaerophilales	Inverse variance weighted	8	-0.381763	0.560595	0.495874	-1.48053	0.717003	0.682657	0.227518	2.04828
Motor recovery	order Gastranaerophilales	MR Egger	8	1.0008	1.71389	0.580538	-2.35842	4.36001	2.72045	0.0945696	78.2581
Motor recovery	order Gastranaerophilales	Weighted median	8	-0.546735	0.603737	0.365156	-1.73006	0.636589	0.578837	0.177274	1.89002
Motor recovery	order Gastranaerophilales	Weighted mode	8	-0.703646	0.835796	0.427673	-2.34181	0.934514	0.494778	0.0961538	2.54598
Motor recovery	order Gastranaerophilales	Maximum likelihood	8	-0.407408	0.436131	0.350231	-1.26222	0.447409	0.665373	0.283024	1.56425
Motor recovery	genus Clostridiuminnocuumgroup	Inverse variance weighted	9	0.217035	0.37005	0.557538	-0.508262	0.942333	1.24239	0.60154	2.56596
Motor recovery	genus Clostridiuminnocuumgroup	MR Egger	9	-1.23256	1.91976	0.541295	-4.99529	2.53017	0.291545	0.00676976	12.5556
Motor recovery	genus Clostridiuminnocuumgroup	Weighted median	9	0.0138835	0.461789	0.976016	-0.891222	0.918989	1.01398	0.410154	2.50675
Motor recovery	genus Clostridiuminnocuumgroup	Weighted mode	9	0.815438	0.733433	0.298512	-0.622091	2.25297	2.26017	0.536821	9.51593
Motor recovery	genus Clostridiuminnocuumgroup	Maximum likelihood	9	0.221133	0.373982	0.554324	-0.511872	0.954138	1.24749	0.599373	2.59643
Motor recovery	genus Eubacteriumeligensgroup	Inverse variance weighted	6	-0.746595	0.977479	0.444989	-2.66245	1.16926	0.473978	0.0697768	3.21962
Motor recovery	genus Eubacteriumeligensgroup	MR Egger	6	4.52947	4.49191	0.370327	-4.27468	13.3336	92.7091	0.0139165	617612
Motor recovery	genus Eubacteriumeligensgroup	Weighted median	6	-0.635774	1.10306	0.564362	-2.79777	1.52622	0.529525	0.0609461	4.60074
Motor recovery	genus Eubacteriumeligensgroup	Weighted mode	6	-0.525924	1.55819	0.749431	-3.57997	2.52812	0.591009	0.0278765	12.53
Motor recovery	genus Eubacteriumeligensgroup	Maximum likelihood	6	-0.78543	0.872827	0.36819	-2.49617	0.925312	0.455924	0.0823999	2.52266
Motor recovery	class Negativicutes	Inverse variance weighted	9	-0.580196	0.933615	0.534303	-2.41008	1.24969	0.559789	0.089808	3.48926
Motor recovery	class Negativicutes	MR Egger	9	-8.56147	5.3563	0.153988	-19.0598	1.93688	0.000191337	5.28e-09	6.93705
Motor recovery	class Negativicutes	Weighted median	9	0.224555	1.0751	0.83455	-1.88264	2.33175	1.25177	0.152188	10.2959
Motor recovery	class Negativicutes	Weighted mode	9	0.457152	1.78931	0.804791	-3.04991	3.96421	1.57957	0.0473634	52.6786
Motor recovery	class Negativicutes	Maximum likelihood	9	-0.608336	0.782384	0.436839	-2.14181	0.925136	0.544256	0.117442	2.52221
Motor recovery	genus RuminococcaceaeUCG005	Inverse variance weighted	13	0.510863	0.525147	0.330653	-0.518425	1.54015	1.66673	0.595458	4.6653
Motor recovery	genus RuminococcaceaeUCG005	MR Egger	13	0.174208	1.48505	0.908731	-2.73648	3.0849	1.1903	0.0647978	21.8653
Motor recovery	genus RuminococcaceaeUCG005	Weighted median	13	0.311272	0.711144	0.6616	-1.08257	1.70511	1.36516	0.338724	5.50201
Motor recovery	genus RuminococcaceaeUCG005	Weighted mode	13	-0.185776	1.01083	0.85725	-2.167	1.79545	0.830459	0.114521	6.02217
Motor recovery	genus RuminococcaceaeUCG005	Maximum likelihood	13	0.525731	0.53611	0.32677	-0.525044	1.57651	1.6917	0.591529	4.83802
Motor recovery	genus Alloprevotella	Inverse variance weighted	5	-0.13896	0.410397	0.734912	-0.943338	0.665418	0.870263	0.389326	1.9453
Motor recovery	genus Alloprevotella	MR Egger	5	2.28001	3.44555	0.555435	-4.47327	9.03329	9.77677	0.0114099	8377.39
Motor recovery	genus Alloprevotella	Weighted median	5	0.0869597	0.548405	0.874009	-0.987913	1.16183	1.09085	0.372353	3.19578
Motor recovery	genus Alloprevotella	Weighted mode	5	0.0887533	0.637678	0.896033	-1.1611	1.3386	1.09281	0.313143	3.81371
Motor recovery	genus Alloprevotella	Maximum likelihood	5	-0.142314	0.415704	0.732092	-0.957095	0.672467	0.867349	0.384007	1.95906
Motor recovery	genus Paraprevotella	Inverse variance weighted	11	-0.118299	0.4233	0.779885	-0.947966	0.711368	0.88843	0.387528	2.03678
Motor recovery	genus Paraprevotella	MR Egger	11	-0.253082	2.38325	0.91776	-4.92426	4.4181	0.776404	0.00726809	82.9384
Motor recovery	genus Paraprevotella	Weighted median	11	-0.22041	0.56775	0.697855	-1.3332	0.892379	0.802189	0.263632	2.44093
Motor recovery	genus Paraprevotella	Weighted mode	11	-0.120611	0.843762	0.889173	-1.77438	1.53316	0.886379	0.169588	4.6328
Motor recovery	genus Paraprevotella	Maximum likelihood	11	-0.121339	0.431579	0.778595	-0.967234	0.724557	0.885734	0.380133	2.06382
Motor recovery	genus unknowngenus	Inverse variance weighted	9	0.000964631	0.604269	0.998726	-1.1834	1.18533	1.00097	0.306235	3.27177
Motor recovery	genus unknowngenus	MR Egger	9	2.31358	2.89181	0.449979	-3.35438	7.98153	10.1105	0.0349311	2926.4
Motor recovery	genus unknowngenus	Weighted median	9	0.838848	0.734704	0.253559	-0.601173	2.27887	2.3137	0.548168	9.76562
Motor recovery	genus unknowngenus	Weighted mode	9	1.05472	1.19173	0.401957	-1.28108	3.39052	2.87117	0.277738	29.6814
Motor recovery	genus unknowngenus	Maximum likelihood	9	0.000943425	0.574808	0.99869	-1.12568	1.12757	1.00094	0.324432	3.08814
Motor recovery	family Peptostreptococcaceae	Inverse variance weighted	11	-1.25575	0.618913	0.0424621	-2.46882	-0.0426818	0.284862	0.0846845	0.958216
Motor recovery	family Peptostreptococcaceae	MR Egger	11	0.522373	2.36411	0.830055	-4.11127	5.15602	1.68602	0.0163869	173.473
Motor recovery	family Peptostreptococcaceae	Weighted median	11	-1.26478	0.850387	0.136937	-2.93153	0.401982	0.282303	0.0533152	1.49478
Motor recovery	family Peptostreptococcaceae	Weighted mode	11	-1.0328	1.49382	0.50506	-3.96069	1.89509	0.356009	0.0190499	6.65317
Motor recovery	family Peptostreptococcaceae	Maximum likelihood	11	-1.24483	0.632325	0.0489919	-2.48419	-0.00547713	0.287989	0.083393	0.994538
Motor recovery	genus Lactobacillus	Inverse variance weighted	7	-0.22254	0.522224	0.670007	-1.2461	0.80102	0.800483	0.287625	2.22781
Motor recovery	genus Lactobacillus	MR Egger	7	0.976644	1.70394	0.591343	-2.36307	4.31636	2.65553	0.0941308	74.9153
Motor recovery	genus Lactobacillus	Weighted median	7	-0.325957	0.696807	0.639937	-1.6917	1.03979	0.721836	0.184206	2.82861
Motor recovery	genus Lactobacillus	Weighted mode	7	0.325525	1.04238	0.765389	-1.71755	2.3686	1.38476	0.179506	10.6824
Motor recovery	genus Lactobacillus	Maximum likelihood	7	-0.231855	0.522101	0.656985	-1.25517	0.791463	0.793061	0.285027	2.20662
Motor recovery	genus Eubacteriumfissicatenagroup	Inverse variance weighted	8	0.101648	0.375027	0.786358	-0.633405	0.836701	1.10699	0.530782	2.30874
Motor recovery	genus Eubacteriumfissicatenagroup	MR Egger	8	3.98778	1.96063	0.0881835	0.144935	7.83062	53.9348	1.15596	2516.48
Motor recovery	genus Eubacteriumfissicatenagroup	Weighted median	8	-0.0246213	0.482478	0.959301	-0.970278	0.921035	0.975679	0.378978	2.51189
Motor recovery	genus Eubacteriumfissicatenagroup	Weighted mode	8	-0.214628	0.749002	0.782751	-1.68267	1.25342	0.806842	0.185877	3.50229
Motor recovery	genus Eubacteriumfissicatenagroup	Maximum likelihood	8	0.106521	0.365673	0.770821	-0.610197	0.823239	1.1124	0.543244	2.27787
Motor recovery	genus Allisonella	Inverse variance weighted	8	-0.122886	0.339568	0.717434	-0.78844	0.542667	0.884364	0.454553	1.72059
Motor recovery	genus Allisonella	MR Egger	8	-0.334717	2.26744	0.887479	-4.77889	4.10946	0.71554	0.00840531	60.9137
Motor recovery	genus Allisonella	Weighted median	8	-0.292097	0.419233	0.485964	-1.11379	0.5296	0.746696	0.328311	1.69825
Motor recovery	genus Allisonella	Weighted mode	8	-0.363976	0.659008	0.597921	-1.65563	0.927679	0.694908	0.190972	2.52863
Motor recovery	genus Allisonella	Maximum likelihood	8	-0.124632	0.342192	0.715696	-0.795329	0.546065	0.882822	0.451433	1.72645
Motor recovery	genus Eubacteriumoxidoreducensgroup	Inverse variance weighted	5	0.578664	0.595794	0.331425	-0.589093	1.74642	1.78365	0.55483	5.73404
Motor recovery	genus Eubacteriumoxidoreducensgroup	MR Egger	5	0.26749	2.30704	0.915022	-4.25432	4.7893	1.30668	0.0142028	120.217
Motor recovery	genus Eubacteriumoxidoreducensgroup	Weighted median	5	0.72961	0.735377	0.32112	-0.711728	2.17095	2.07427	0.490795	8.76659
Motor recovery	genus Eubacteriumoxidoreducensgroup	Weighted mode	5	1.21257	1.02184	0.301024	-0.790227	3.21537	3.36212	0.453742	24.9125
Motor recovery	genus Eubacteriumoxidoreducensgroup	Maximum likelihood	5	0.606043	0.528893	0.251848	-0.430586	1.64267	1.83316	0.650128	5.16897
Motor recovery	genus Romboutsia	Inverse variance weighted	12	0.941868	0.517239	0.0686136	-0.0719192	1.95566	2.56477	0.930606	7.06855
Motor recovery	genus Romboutsia	MR Egger	12	2.54058	1.3292	0.0850147	-0.0646615	5.14581	12.687	0.937385	171.711
Motor recovery	genus Romboutsia	Weighted median	12	1.35587	0.680031	0.0461707	0.0230049	2.68873	3.88012	1.02327	14.7129
Motor recovery	genus Romboutsia	Weighted mode	12	1.38608	0.936456	0.1669	-0.449376	3.22153	3.99913	0.638026	25.0665
Motor recovery	genus Romboutsia	Maximum likelihood	12	0.958846	0.519931	0.0651568	-0.060218	1.97791	2.60868	0.941559	7.22762
Motor recovery	genus unknowngenus	Inverse variance weighted	8	-0.0226895	0.597935	0.96973	-1.19464	1.14926	0.977566	0.302813	3.15586
Motor recovery	genus unknowngenus	MR Egger	8	2.58696	2.40041	0.32257	-2.11784	7.29176	13.2894	0.120292	1468.16
Motor recovery	genus unknowngenus	Weighted median	8	0.761493	0.696536	0.274281	-0.603717	2.1267	2.14147	0.546775	8.38717
Motor recovery	genus unknowngenus	Weighted mode	8	0.846564	0.8459	0.350263	-0.8114	2.50453	2.33162	0.444236	12.2378
Motor recovery	genus unknowngenus	Maximum likelihood	8	-0.0237943	0.513481	0.96304	-1.03022	0.982629	0.976487	0.356929	2.67147
Motor recovery	order Bacteroidales	Inverse variance weighted	12	-0.505109	0.548426	0.357042	-1.58002	0.569806	0.60344	0.20597	1.76792
Motor recovery	order Bacteroidales	MR Egger	12	0.581738	1.17702	0.631807	-1.72521	2.88869	1.78915	0.178135	17.9698
Motor recovery	order Bacteroidales	Weighted median	12	0.294185	0.766129	0.700987	-1.20743	1.7958	1.34203	0.298966	6.02427
Motor recovery	order Bacteroidales	Weighted mode	12	0.510291	1.00875	0.622936	-1.46686	2.48744	1.66578	0.230648	12.0305
Motor recovery	order Bacteroidales	Maximum likelihood	12	-0.523312	0.571231	0.359608	-1.64293	0.596301	0.592555	0.193413	1.81539
Motor recovery	family Desulfovibrionaceae	Inverse variance weighted	10	-0.214444	0.693722	0.757229	-1.57414	1.14525	0.80699	0.207186	3.14323
Motor recovery	family Desulfovibrionaceae	MR Egger	10	-0.0866481	1.65315	0.959484	-3.32681	3.15352	0.917	0.0359073	23.4183
Motor recovery	family Desulfovibrionaceae	Weighted median	10	0.197137	0.762368	0.795956	-1.29711	1.69138	1.21791	0.273322	5.42696
Motor recovery	family Desulfovibrionaceae	Weighted mode	10	0.728616	0.895565	0.436879	-1.02669	2.48392	2.07221	0.35819	11.9882
Motor recovery	family Desulfovibrionaceae	Maximum likelihood	10	-0.223964	0.556858	0.687543	-1.31541	0.867479	0.799344	0.268365	2.3809
Motor recovery	genus unknowngenus	Inverse variance weighted	12	-0.54671	0.331671	0.0992812	-1.19678	0.103366	0.578851	0.302164	1.1089
Motor recovery	genus unknowngenus	MR Egger	12	0.497661	1.7809	0.785599	-2.99291	3.98823	1.64487	0.0501414	53.9593
Motor recovery	genus unknowngenus	Weighted median	12	-0.55464	0.405637	0.171521	-1.34969	0.240408	0.574279	0.259321	1.27177
Motor recovery	genus unknowngenus	Weighted mode	12	-0.531866	0.666078	0.441477	-1.83738	0.773647	0.587507	0.159234	2.16766
Motor recovery	genus unknowngenus	Maximum likelihood	12	-0.548063	0.335999	0.10286	-1.20662	0.110495	0.578068	0.299206	1.11683
Motor recovery	genus Dialister	Inverse variance weighted	9	-0.271206	0.609405	0.656295	-1.46564	0.923227	0.762459	0.23093	2.5174
Motor recovery	genus Dialister	MR Egger	9	6.40317	3.55483	0.114673	-0.56429	13.3706	603.757	0.568764	640903
Motor recovery	genus Dialister	Weighted median	9	-0.00493102	0.846434	0.995352	-1.66394	1.65408	0.995081	0.189391	5.22827
Motor recovery	genus Dialister	Weighted mode	9	0.648415	1.38356	0.651821	-2.06337	3.3602	1.91251	0.127025	28.7949
Motor recovery	genus Dialister	Maximum likelihood	9	-0.282688	0.622566	0.649779	-1.50292	0.937542	0.753755	0.22248	2.5537
Motor recovery	genus Ruminococcus1	Inverse variance weighted	8	-0.0149478	0.729637	0.983655	-1.44504	1.41514	0.985163	0.235738	4.11706
Motor recovery	genus Ruminococcus1	MR Egger	8	-0.488891	2.77539	0.86597	-5.92866	4.95088	0.613306	0.00266205	141.299
Motor recovery	genus Ruminococcus1	Weighted median	8	0.191008	0.979576	0.8454	-1.72896	2.11098	1.21047	0.177469	8.2563
Motor recovery	genus Ruminococcus1	Weighted mode	8	0.690111	1.6722	0.692176	-2.58739	3.96762	1.99394	0.0752158	52.8584
Motor recovery	genus Ruminococcus1	Maximum likelihood	8	-0.0142965	0.744207	0.984673	-1.47294	1.44435	0.985805	0.22925	4.23909
Motor recovery	genus Fusicatenibacter	Inverse variance weighted	18	-0.64054	0.496844	0.197323	-1.61435	0.333275	0.527008	0.199019	1.39553
Motor recovery	genus Fusicatenibacter	MR Egger	18	-1.24177	1.72709	0.482515	-4.62687	2.14334	0.288873	0.00978531	8.52785
Motor recovery	genus Fusicatenibacter	Weighted median	18	-0.815583	0.676612	0.228052	-2.14174	0.510577	0.442381	0.11745	1.66625
Motor recovery	genus Fusicatenibacter	Weighted mode	18	-0.520871	1.10232	0.642564	-2.68142	1.63968	0.594003	0.0684657	5.15352
Motor recovery	genus Fusicatenibacter	Maximum likelihood	18	-0.621731	0.503393	0.2168	-1.60838	0.364919	0.537014	0.200212	1.4404
Motor recovery	genus Sellimonas	Inverse variance weighted	8	-0.472257	0.351538	0.179141	-1.16127	0.216757	0.623593	0.313088	1.24204
Motor recovery	genus Sellimonas	MR Egger	8	-2.38862	1.98643	0.274477	-6.28202	1.50477	0.0917558	0.00186962	4.50312
Motor recovery	genus Sellimonas	Weighted median	8	-0.35189	0.432661	0.416037	-1.19991	0.496125	0.703357	0.301223	1.64235
Motor recovery	genus Sellimonas	Weighted mode	8	0.219641	0.753127	0.779016	-1.25649	1.69577	1.24563	0.284652	5.45084
Motor recovery	genus Sellimonas	Maximum likelihood	8	-0.49503	0.341886	0.147635	-1.16513	0.175067	0.609553	0.311883	1.19133
Motor recovery	order Desulfovibrionales	Inverse variance weighted	12	-0.176721	0.591956	0.765293	-1.33696	0.983514	0.838014	0.262644	2.67383
Motor recovery	order Desulfovibrionales	MR Egger	12	-0.162007	1.44968	0.91323	-3.00338	2.67936	0.850436	0.0496193	14.5758
Motor recovery	order Desulfovibrionales	Weighted median	12	-0.0526837	0.745561	0.943666	-1.51398	1.40862	0.94868	0.220032	4.09029
Motor recovery	order Desulfovibrionales	Weighted mode	12	-0.358914	0.872116	0.688579	-2.06826	1.35043	0.698434	0.126405	3.8591
Motor recovery	order Desulfovibrionales	Maximum likelihood	12	-0.183922	0.523449	0.725313	-1.20988	0.842037	0.832	0.298232	2.32109
Motor recovery	genus Bifidobacterium	Inverse variance weighted	12	-0.755478	0.525472	0.150515	-1.7854	0.274447	0.469786	0.16773	1.3158
Motor recovery	genus Bifidobacterium	MR Egger	12	-2.79243	1.81511	0.154962	-6.35006	0.765192	0.0612719	0.00174665	2.14941
Motor recovery	genus Bifidobacterium	Weighted median	12	-1.17355	0.729467	0.107664	-2.60331	0.2562	0.309266	0.0740281	1.29201
Motor recovery	genus Bifidobacterium	Weighted mode	12	-1.32657	0.895559	0.166601	-3.08187	0.428728	0.265386	0.0458736	1.5353
Motor recovery	genus Bifidobacterium	Maximum likelihood	12	-0.739794	0.520037	0.154858	-1.75907	0.279479	0.477212	0.172205	1.32244
Motor recovery	phylum Cyanobacteria	Inverse variance weighted	8	-0.132103	0.454552	0.771341	-1.02303	0.75882	0.876251	0.359506	2.13575
Motor recovery	phylum Cyanobacteria	MR Egger	8	1.02623	1.56006	0.535065	-2.03148	4.08394	2.79052	0.131141	59.379
Motor recovery	phylum Cyanobacteria	Weighted median	8	-0.383575	0.586208	0.512897	-1.53254	0.765392	0.681421	0.215986	2.14984
Motor recovery	phylum Cyanobacteria	Weighted mode	8	-0.5701	0.811743	0.505159	-2.16112	1.02092	0.565469	0.115197	2.77574
Motor recovery	phylum Cyanobacteria	Maximum likelihood	8	-0.134874	0.4598	0.769268	-1.03608	0.766334	0.873826	0.354842	2.15186
Motor recovery	order Clostridiales	Inverse variance weighted	13	-0.771439	0.63499	0.22441	-2.01602	0.47314	0.462347	0.133185	1.60503
Motor recovery	order Clostridiales	MR Egger	13	1.67359	2.87189	0.571816	-3.95533	7.3025	5.33126	0.0191524	1484
Motor recovery	order Clostridiales	Weighted median	13	-1.03607	0.873948	0.235817	-2.74901	0.676866	0.354846	0.0639912	1.9677
Motor recovery	order Clostridiales	Weighted mode	13	-0.731265	1.16298	0.541274	-3.01071	1.54818	0.4813	0.0492568	4.7029
Motor recovery	order Clostridiales	Maximum likelihood	13	-0.775586	0.645788	0.229754	-2.04133	0.490157	0.460434	0.129856	1.63257
Motor recovery	family Acidaminococcaceae	Inverse variance weighted	5	-0.176674	0.818654	0.829136	-1.78124	1.42789	0.838053	0.16843	4.16988
Motor recovery	family Acidaminococcaceae	MR Egger	5	1.00898	2.64875	0.728632	-4.18257	6.20054	2.74281	0.0152592	493.017
Motor recovery	family Acidaminococcaceae	Weighted median	5	-0.240297	0.926495	0.795356	-2.05623	1.57563	0.786394	0.127936	4.8338
Motor recovery	family Acidaminococcaceae	Weighted mode	5	-0.184165	1.27692	0.892296	-2.68692	2.31859	0.831799	0.0680902	10.1614
Motor recovery	family Acidaminococcaceae	Maximum likelihood	5	-0.183852	0.756271	0.807925	-1.66614	1.29844	0.832059	0.188974	3.66357
Motor recovery	order Selenomonadales	Inverse variance weighted	9	-0.580196	0.933615	0.534303	-2.41008	1.24969	0.559789	0.089808	3.48926
Motor recovery	order Selenomonadales	MR Egger	9	-8.56147	5.3563	0.153988	-19.0598	1.93688	0.000191337	5.28e-09	6.93705
Motor recovery	order Selenomonadales	Weighted median	9	0.224555	1.10838	0.839449	-1.94787	2.39698	1.25177	0.142578	10.9899
Motor recovery	order Selenomonadales	Weighted mode	9	0.457152	1.66059	0.790066	-2.7976	3.7119	1.57957	0.0609565	40.9314
Motor recovery	order Selenomonadales	Maximum likelihood	9	-0.608336	0.782384	0.436839	-2.14181	0.925136	0.544256	0.117442	2.52221
Motor recovery	genus Actinomyces	Inverse variance weighted	6	0.11112	0.549278	0.839681	-0.965466	1.18771	1.11753	0.380806	3.27955
Motor recovery	genus Actinomyces	MR Egger	6	1.4407	1.73213	0.452322	-1.95428	4.83567	4.22364	0.141667	125.923
Motor recovery	genus Actinomyces	Weighted median	6	0.446836	0.660107	0.49846	-0.846973	1.74065	1.56336	0.428711	5.70102
Motor recovery	genus Actinomyces	Weighted mode	6	0.517056	0.846262	0.567914	-1.14162	2.17573	1.67708	0.319302	8.80861
Motor recovery	genus Actinomyces	Maximum likelihood	6	0.112659	0.552128	0.838318	-0.969512	1.19483	1.11925	0.379268	3.303
Motor recovery	genus Intestinibacter	Inverse variance weighted	12	-0.0336295	0.548444	0.951106	-1.10858	1.04132	0.96693	0.330027	2.83296
Motor recovery	genus Intestinibacter	MR Egger	12	2.40901	2.02144	0.260882	-1.55301	6.37103	11.123	0.21161	584.66
Motor recovery	genus Intestinibacter	Weighted median	12	0.122318	0.707245	0.862691	-1.26388	1.50852	1.13011	0.282555	4.52003
Motor recovery	genus Intestinibacter	Weighted mode	12	0.551896	1.25631	0.668949	-1.91047	3.01426	1.73654	0.148011	20.3741
Motor recovery	genus Intestinibacter	Maximum likelihood	12	-0.0319506	0.556976	0.954255	-1.12362	1.05972	0.968554	0.3251	2.88557
Motor recovery	genus unknowngenus	Inverse variance weighted	12	-0.742531	0.452834	0.101059	-1.63009	0.145024	0.475908	0.195913	1.15607
Motor recovery	genus unknowngenus	MR Egger	12	-0.916313	1.94655	0.647928	-4.73154	2.89892	0.399991	0.00881284	18.1545
Motor recovery	genus unknowngenus	Weighted median	12	-0.293712	0.620309	0.635861	-1.50952	0.922093	0.745491	0.221016	2.51455
Motor recovery	genus unknowngenus	Weighted mode	12	-0.0203135	1.07096	0.985207	-2.1194	2.07877	0.979891	0.120104	7.99463
Motor recovery	genus unknowngenus	Maximum likelihood	12	-0.720903	0.45494	0.113055	-1.61259	0.17078	0.486313	0.199371	1.18623
Motor recovery	genus Eubacteriumxylanophilumgroup	Inverse variance weighted	8	0.494819	0.704594	0.482508	-0.886186	1.87582	1.6402	0.412225	6.5262
Motor recovery	genus Eubacteriumxylanophilumgroup	MR Egger	8	-2.62919	2.83746	0.389884	-8.19062	2.93223	0.0721366	0.000277243	18.7694
Motor recovery	genus Eubacteriumxylanophilumgroup	Weighted median	8	1.14074	0.89972	0.204838	-0.622707	2.90419	3.1291	0.53649	18.2505
Motor recovery	genus Eubacteriumxylanophilumgroup	Weighted mode	8	1.45206	1.21784	0.271982	-0.934913	3.83903	4.2719	0.39262	46.4804
Motor recovery	genus Eubacteriumxylanophilumgroup	Maximum likelihood	8	0.5081	0.715421	0.477573	-0.894125	1.91033	1.66213	0.408965	6.75529
Motor recovery	genus Senegalimassilia	Inverse variance weighted	5	0.018365	0.579982	0.974739	-1.1184	1.15513	1.01853	0.326803	3.17443
Motor recovery	genus Senegalimassilia	MR Egger	5	-0.424577	1.86381	0.834444	-4.07765	3.2285	0.654046	0.0169472	25.2417
Motor recovery	genus Senegalimassilia	Weighted median	5	-0.0970324	0.699773	0.889717	-1.46859	1.27452	0.907527	0.230251	3.57699
Motor recovery	genus Senegalimassilia	Weighted mode	5	-0.172858	0.879578	0.853781	-1.89683	1.55111	0.841257	0.150043	4.71673
Motor recovery	genus Senegalimassilia	Maximum likelihood	5	0.0183491	0.581299	0.974818	-1.121	1.1577	1.01852	0.325955	3.18259
Motor recovery	genus Anaerostipes	Inverse variance weighted	13	0.503496	0.578502	0.384112	-0.630367	1.63736	1.6545	0.532396	5.14157
Motor recovery	genus Anaerostipes	MR Egger	13	2.4016	1.99912	0.254852	-1.51668	6.31988	11.0408	0.21944	555.506
Motor recovery	genus Anaerostipes	Weighted median	13	1.25595	0.785063	0.109641	-0.282774	2.79467	3.51117	0.75369	16.3573
Motor recovery	genus Anaerostipes	Weighted mode	13	1.47561	1.2364	0.255746	-0.947736	3.89895	4.37369	0.387618	49.3505
Motor recovery	genus Anaerostipes	Maximum likelihood	13	0.522794	0.589029	0.374782	-0.631702	1.67729	1.68673	0.531686	5.35103
Motor recovery	genus Butyrivibrio	Inverse variance weighted	15	-0.0738489	0.324502	0.819976	-0.709873	0.562175	0.928812	0.491707	1.75448
Motor recovery	genus Butyrivibrio	MR Egger	15	1.92967	1.4844	0.216188	-0.979745	4.83909	6.88727	0.375407	126.355
Motor recovery	genus Butyrivibrio	Weighted median	15	-0.229172	0.378455	0.544816	-0.970945	0.5126	0.795192	0.378725	1.66963
Motor recovery	genus Butyrivibrio	Weighted mode	15	-0.280368	0.586432	0.639965	-1.42978	0.869039	0.755506	0.239363	2.38462
Motor recovery	genus Butyrivibrio	Maximum likelihood	15	-0.0747144	0.266504	0.779209	-0.597062	0.447633	0.928008	0.550427	1.5646
Motor recovery	genus unknowngenus	Inverse variance weighted	12	0.779285	0.505982	0.123526	-0.21244	1.77101	2.17991	0.808608	5.87679
Motor recovery	genus unknowngenus	MR Egger	12	7.00344	2.53591	0.0200709	2.03306	11.9738	1100.41	7.63739	158549
Motor recovery	genus unknowngenus	Weighted median	12	0.487766	0.681659	0.474265	-0.848286	1.82382	1.62867	0.428148	6.19547
Motor recovery	genus unknowngenus	Weighted mode	12	0.0834895	1.12686	0.942269	-2.12515	2.29213	1.08707	0.119415	9.89602
Motor recovery	genus unknowngenus	Maximum likelihood	12	0.821602	0.509155	0.106601	-0.176341	1.81955	2.27414	0.838332	6.16905
Motor recovery	genus Ruminiclostridium9	Inverse variance weighted	9	-0.217636	0.697968	0.755182	-1.58565	1.15038	0.804418	0.204814	3.1594
Motor recovery	genus Ruminiclostridium9	MR Egger	9	-2.28993	2.95877	0.464295	-8.08911	3.50926	0.101274	0.000306863	33.4235
Motor recovery	genus Ruminiclostridium9	Weighted median	9	-1.1125	0.966866	0.249888	-3.00755	0.78256	0.328737	0.0494124	2.18706
Motor recovery	genus Ruminiclostridium9	Weighted mode	9	-1.13617	1.40944	0.443476	-3.89867	1.62633	0.321045	0.0202688	5.08516
Motor recovery	genus Ruminiclostridium9	Maximum likelihood	9	-0.215516	0.711727	0.762036	-1.6105	1.17947	0.806125	0.199787	3.25265
Motor recovery	family Rhodospirillaceae	Inverse variance weighted	14	-0.23237	0.532559	0.6626	-1.27619	0.811446	0.792653	0.2791	2.25116
Motor recovery	family Rhodospirillaceae	MR Egger	14	-2.62847	2.89442	0.381692	-8.30154	3.04459	0.0721886	0.000248135	21.0014
Motor recovery	family Rhodospirillaceae	Weighted median	14	0.239235	0.588499	0.684363	-0.914224	1.39269	1.27028	0.400828	4.02568
Motor recovery	family Rhodospirillaceae	Weighted mode	14	0.404554	1.09481	0.717689	-1.74127	2.55038	1.49863	0.175297	12.812
Motor recovery	family Rhodospirillaceae	Maximum likelihood	14	-0.235556	0.426415	0.580667	-1.07133	0.600218	0.790131	0.342552	1.82252
Motor recovery	genus Coprococcus3	Inverse variance weighted	7	-0.0282611	0.816319	0.972383	-1.62825	1.57172	0.972135	0.196273	4.81495
Motor recovery	genus Coprococcus3	MR Egger	7	-1.09236	7.38745	0.888226	-15.5717	13.387	0.335425	1.73e-07	651503
Motor recovery	genus Coprococcus3	Weighted median	7	-0.101794	1.13618	0.928611	-2.3287	2.12512	0.903216	0.097422	8.37387
Motor recovery	genus Coprococcus3	Weighted mode	7	-1.43953	1.75478	0.443379	-4.8789	1.99983	0.237038	0.00760538	7.38782
Motor recovery	genus Coprococcus3	Maximum likelihood	7	-0.0288858	0.831889	0.9723	-1.65939	1.60162	0.971527	0.190255	4.96104
Motor recovery	genus Catenibacterium	Inverse variance weighted	5	0.476837	0.451461	0.290873	-0.408027	1.3617	1.61097	0.664961	3.90283
Motor recovery	genus Catenibacterium	MR Egger	5	-1.61516	4.61471	0.749467	-10.66	7.42967	0.198858	2.35e-05	1685.25
Motor recovery	genus Catenibacterium	Weighted median	5	0.575984	0.593944	0.332165	-0.588146	1.74011	1.77888	0.555356	5.69799
Motor recovery	genus Catenibacterium	Weighted mode	5	0.873286	0.798196	0.335386	-0.691178	2.43775	2.39477	0.500986	11.4473
Motor recovery	genus Catenibacterium	Maximum likelihood	5	0.49633	0.433271	0.251985	-0.352882	1.34554	1.64268	0.70266	3.84027
[truncated: 377 more rows]

## Sheet: Supplementary Table 4
Supplementary Table 4: Results of Cochrane’s Q test between gut microbiota on functional outcome after ischemic stroke
[truncated: 844 more rows]

[truncated: 7 more sheets: Supplementary Table 5, Supplementary Table 6, Supplementary Table 7, Supplementary Table 8, Supplementary Table 9, Supplementary Table 10, Supplementary Table 11]
